# Supplementary material for: Nearly-incompressible transverse isotropy (NITI) of cornea elasticity: model and experiments with acoustic micro-tapping OCE
Source: Sci Rep. 2020 Jul 31;10:12983. doi: 10.1038/s41598-020-69909-9 (PMC7395720; doi:10.1038/s41598-020-69909-9)
Supplement: Supplementary file 4 — Supplementary Software. [file 41598_2020_69909_MOESM4_ESM.zip]

Archive with 43 entries (36 files):
- supplementary_software_v2/
- supplementary_software_v2/.DS_Store
- __MACOSX/
- __MACOSX/supplementary_software_v2/
- __MACOSX/supplementary_software_v2/._.DS_Store
- supplementary_software_v2/compute_niti_amode.m
- __MACOSX/supplementary_software_v2/._compute_niti_amode.m
- supplementary_software_v2/compute_niti_characteristic_matrix.m
- __MACOSX/supplementary_software_v2/._compute_niti_characteristic_matrix.m
- supplementary_software_v2/compute_niti_kappa.m
- supplementary_software_v2/example_compute_dispersion_curves.m
- supplementary_software_v2/example_load_onscale_niti_results.m
- __MACOSX/supplementary_software_v2/._example_load_onscale_niti_results.m
- supplementary_software_v2/example_load_onscale_point_source_curved_results.m
- __MACOSX/supplementary_software_v2/._example_load_onscale_point_source_curved_results.m
- supplementary_software_v2/example_onscale_results_niti_guided.mat
- supplementary_software_v2/example_onscale_results_point_source_curved.mat
- supplementary_software_v2/example_porcine_cornea_data.mat
- supplementary_software_v2/example_run_niti_fit.m
- supplementary_software_v2/example_run_onscale_spherical_layer_AuT.m
- supplementary_software_v2/fit_spectrum_iso.m
- __MACOSX/supplementary_software_v2/._fit_spectrum_iso.m
- supplementary_software_v2/fit_spectrum_niti.m
- __MACOSX/supplementary_software_v2/._fit_spectrum_niti.m
- supplementary_software_v2/global_mode_energy.m
- supplementary_software_v2/load_onscale_flexdata.m
- __MACOSX/supplementary_software_v2/._load_onscale_flexdata.m
- supplementary_software_v2/load_onscale_matdata.m
- supplementary_software_v2/onscale_niti_guided_cornea/
- supplementary_software_v2/onscale_niti_guided_cornea/gaussian_spacedata_domain_25mm_width_250um.dat
- supplementary_software_v2/onscale_niti_guided_cornea/niti_guided.flxinp
- __MACOSX/supplementary_software_v2/onscale_niti_guided_cornea/
- __MACOSX/supplementary_software_v2/onscale_niti_guided_cornea/._niti_guided.flxinp
- supplementary_software_v2/onscale_niti_guided_cornea/supergaussian_timedata.dat
- supplementary_software_v2/onscale_point_source_curved/
- supplementary_software_v2/onscale_point_source_curved/gaussian_spacedata_domain_25mm_width_250um.dat
- supplementary_software_v2/onscale_point_source_curved/point_source_curved.flxinp
- __MACOSX/supplementary_software_v2/onscale_point_source_curved/
- __MACOSX/supplementary_software_v2/onscale_point_source_curved/._point_source_curved.flxinp
- supplementary_software_v2/onscale_point_source_curved/supergaussian_timedata.dat
- supplementary_software_v2/onscale_point_source_curved_integral.m
- supplementary_software_v2/read_flxdato.m
- supplementary_software_v2/xttools_power_spectrum.m
