# Supplementary material for: Nearly-incompressible transverse isotropy (NITI) of cornea elasticity: model and experiments with acoustic micro-tapping OCE
Source: Sci Rep. 2020 Jul 31;10:12983. doi: 10.1038/s41598-020-69909-9 (PMC7395720; doi:10.1038/s41598-020-69909-9)
Supplement: Supplementary file 4 — Supplementary Software. [file 41598_2020_69909_MOESM4_ESM.zip › supplementary_software_v2/onscale_niti_guided_cornea/gaussian_spacedata_domain_25mm_width_250um.dat]

0	1
5.001e-06	0.998891
1.0002e-05	0.995572
1.5003e-05	0.990064
2.0004e-05	0.982405
2.5005e-05	0.972644
3.0006e-05	0.960846
3.5007e-05	0.947087
4.0008e-05	0.931456
4.5009e-05	0.914052
5.001e-05	0.894985
5.5011e-05	0.874374
6.0012e-05	0.852344
6.5013e-05	0.829027
7.0014e-05	0.804561
7.5015e-05	0.779087
8.0016e-05	0.752747
8.5017e-05	0.725685
9.0018e-05	0.698045
9.5019e-05	0.66997
0.00010002	0.641599
0.000105021	0.613067
0.000110022	0.584506
0.000115023	0.55604
0.000120024	0.527788
0.000125025	0.499861
0.000130026	0.472363
0.000135027	0.445388
0.000140028	0.419022
0.000145029	0.393343
0.00015003	0.36842
0.000155031	0.344311
0.000160032	0.321067
0.000165033	0.298728
0.000170034	0.277327
0.000175035	0.256889
0.000180036	0.237429
0.000185037	0.218958
0.000190038	0.201475
0.000195039	0.184978
0.00020004	0.169455
0.000205041	0.154891
0.000210042	0.141264
0.000215043	0.128551
0.000220044	0.116723
0.000225045	0.105748
0.000230046	0.0955928
0.000235047	0.0862212
0.000240048	0.0775959
0.000245049	0.0696788
0.00025005	0.0624307
0.000255051	0.0558126
0.000260052	0.0497855
0.000265053	0.0443108
0.000270054	0.0393507
0.000275055	0.0348684
0.000280056	0.0308282
0.000285057	0.0271957
0.000290058	0.023938
0.000295059	0.0210239
0.00030006	0.0184236
0.000305061	0.0161091
0.000310062	0.0140541
0.000315063	0.0122342
0.000320064	0.0106263
0.000325065	0.00920922
0.000330066	0.00796346
0.000335067	0.00687095
0.000340068	0.00591519
0.000345069	0.00508108
0.00035007	0.00435492
0.000355071	0.00372427
0.000360072	0.00317788
0.000365073	0.00270565
0.000370074	0.00229848
0.000375075	0.00194826
0.000380076	0.00164774
0.000385077	0.00139049
0.000390078	0.0011708
0.000395079	0.000983631
0.00040008	0.000824555
0.000405081	0.000689673
0.000410082	0.000575577
0.000415083	0.000479291
0.000420084	0.000398228
0.000425085	0.000330142
0.000430086	0.00027309
0.000435087	0.000225397
0.000440088	0.00018562
0.000445089	0.000152525
0.00045009	0.000125052
0.000455091	0.0001023
0.000460092	8.35026e-05
0.000465093	6.8008e-05
0.000470094	5.52657e-05
0.000475095	4.48113e-05
0.000480096	3.6254e-05
0.000485097	2.92658e-05
0.000490098	2.35723e-05
0.000495099	1.89443e-05
0.0005001	1.51912e-05
0.000505101	1.21547e-05
0.000510102	9.70352e-06
0.000515103	7.72951e-06
0.000520104	6.14343e-06
0.000525105	4.87199e-06
0.000530106	3.85512e-06
0.000535107	3.04373e-06
0.000540108	2.39778e-06
0.000545109	1.88474e-06
0.00055011	1.47818e-06
0.000555111	1.15675e-06
0.000560112	9.03213e-07
0.000565113	7.03681e-07
0.000570114	5.47014e-07
0.000575115	4.24284e-07
0.000580116	3.28361e-07
0.000585117	2.53561e-07
0.000590118	1.95366e-07
0.000595119	1.50194e-07
0.00060012	1.15211e-07
0.000605121	8.818e-08
0.000610122	6.73415e-08
0.000615123	5.13135e-08
0.000620124	3.90137e-08
0.000625125	2.95964e-08
0.000630126	2.24025e-08
0.000635127	1.69196e-08
0.000640128	1.27503e-08
0.000645129	9.58713e-09
0.00065013	7.1927e-09
0.000655131	5.38433e-09
0.000660132	4.02168e-09
0.000665133	2.99723e-09
0.000670134	2.22879e-09
0.000675135	1.65369e-09
0.000680136	1.22426e-09
0.000685137	9.0434e-10
0.000690138	6.66539e-10
0.000695139	4.9018e-10
0.00070014	3.59685e-10
0.000705141	2.63345e-10
0.000710142	1.92382e-10
0.000715143	1.40229e-10
0.000720144	1.01988e-10
0.000725145	7.40115e-11
0.000730146	5.359e-11
0.000735147	3.87172e-11
0.000740148	2.79101e-11
0.000745149	2.00749e-11
0.00075015	1.44073e-11
0.000755151	1.03169e-11
0.000760152	7.37144e-12
0.000765153	5.25522e-12
0.000770154	3.73823e-12
0.000775155	2.65324e-12
0.000780156	1.87899e-12
0.000785157	1.32773e-12
0.000790158	9.36114e-13
0.000795159	6.58544e-13
0.00080016	4.62251e-13
0.000805161	3.23748e-13
0.000810162	2.26242e-13
0.000815163	1.57752e-13
0.000820164	1.09752e-13
0.000825165	7.6188e-14
0.000830166	5.27713e-14
0.000835167	3.64707e-14
0.000840168	2.51494e-14
0.000845169	1.7304e-14
0.00085017	1.18796e-14
0.000855171	8.13759e-15
0.000860172	5.56192e-15
0.000865173	3.79306e-15
0.000870174	2.58102e-15
0.000875175	1.75238e-15
0.000880176	1.18714e-15
0.000885177	8.0244e-16
0.000890178	5.41201e-16
0.000895179	3.64202e-16
0.00090018	2.44546e-16
0.000905181	1.63839e-16
0.000910182	1.09524e-16
0.000915183	7.30527e-17
0.000920184	4.86184e-17
0.000925185	3.22851e-17
0.000930186	2.13914e-17
0.000935187	1.4142e-17
0.000940188	9.32872e-18
0.000945189	6.13999e-18
0.00095019	4.03228e-18
0.000955191	2.64222e-18
0.000960192	1.72752e-18
0.000965193	1.12698e-18
0.000970194	7.33572e-19
0.000975195	4.76439e-19
0.000980196	3.0875e-19
0.000985197	1.99638e-19
0.000990198	1.288e-19
0.000995199	8.29137e-20
0.0010002	5.32564e-20
0.0010052	3.41314e-20
0.0010102	2.18259e-20
0.0010152	1.3926e-20
0.0010202	8.86578e-21
0.00102521	5.63176e-21
0.00103021	3.5695e-21
0.00103521	2.25739e-21
0.00104021	1.42444e-21
0.00104521	8.96842e-22
0.00105021	5.6341e-22
0.00105521	3.53159e-22
0.00106021	2.20877e-22
0.00106521	1.37838e-22
0.00107021	8.58268e-23
0.00107522	5.33228e-23
0.00108022	3.30552e-23
0.00108522	2.04457e-23
0.00109022	1.26183e-23
0.00109522	7.7703e-24
0.00110022	4.7743e-24
0.00110522	2.92697e-24
0.00111022	1.79045e-24
0.00111522	1.09281e-24
0.00112022	6.65519e-25
0.00112523	4.04403e-25
0.00113023	2.45191e-25
0.00113523	1.4833e-25
0.00114023	8.95349e-26
0.00114523	5.39251e-26
0.00115023	3.24061e-26
0.00115523	1.94311e-26
0.00116023	1.16253e-26
0.00116523	6.93984e-27
0.00117023	4.13362e-27
0.00117524	2.45667e-27
0.00118024	1.4568e-27
0.00118524	8.61964e-28
0.00119024	5.08879e-28
0.00119524	2.99762e-28
0.00120024	1.76188e-28
0.00120524	1.03326e-28
0.00121024	6.04617e-29
0.00121524	3.53011e-29
0.00122024	2.05651e-29
0.00122525	1.19539e-29
0.00123025	6.9331e-30
0.00123525	4.01218e-30
0.00124025	2.3167e-30
0.00124525	1.33473e-30
0.00125025	7.67283e-31
0.00125525	4.40102e-31
0.00126025	2.51876e-31
0.00126525	1.43833e-31
0.00127025	8.1953e-32
0.00127526	4.65916e-32
0.00128026	2.64294e-32
0.00128526	1.4959e-32
0.00129026	8.44802e-33
0.00129526	4.7604e-33
0.00130026	2.6765e-33
0.00130526	1.50151e-33
0.00131026	8.40478e-34
0.00131526	4.69418e-34
0.00132026	2.61595e-34
0.00132527	1.45458e-34
0.00133027	8.0701e-35
0.00133527	4.46743e-35
0.00134027	2.46759e-35
0.00134527	1.35995e-35
0.00135027	7.47846e-36
0.00135527	4.10333e-36
0.00136027	2.24645e-36
0.00136527	1.22714e-36
0.00137027	6.68847e-37
0.00137528	3.63744e-37
0.00138028	1.9738e-37
0.00138528	1.06867e-37
0.00139028	5.77328e-38
0.00139528	3.11198e-38
0.00140028	1.67374e-38
0.00140528	8.98205e-39
0.00141028	4.80949e-39
0.00141528	2.56956e-39
0.00142028	1.3698e-39
0.00142529	7.28599e-40
0.00143029	3.86685e-40
0.00143529	2.04768e-40
0.00144029	1.08194e-40
0.00144529	5.70403e-41
0.00145029	3.00052e-41
0.00145529	1.57488e-41
0.00146029	8.24772e-42
0.00146529	4.3098e-42
0.00147029	2.24707e-42
0.0014753	1.16899e-42
0.0014803	6.06798e-43
0.0014853	3.14277e-43
0.0014903	1.62412e-43
0.0014953	8.3745e-44
0.0015003	4.3086e-44
0.0015053	2.21182e-44
0.0015103	1.13292e-44
0.0015153	5.7901e-45
0.0015203	2.95263e-45
0.00152531	1.50234e-45
0.00153031	7.62717e-46
0.00153531	3.86362e-46
0.00154031	1.95282e-46
0.00154531	9.84843e-47
0.00155031	4.95573e-47
0.00155531	2.4882e-47
0.00156031	1.24652e-47
0.00156531	6.23085e-48
0.00157031	3.10766e-48
0.00157532	1.54652e-48
0.00158032	7.67917e-49
0.00158532	3.8046e-49
0.00159032	1.88079e-49
0.00159532	9.277e-50
0.00160032	4.56574e-50
0.00160532	2.24208e-50
0.00161032	1.09857e-50
0.00161532	5.37082e-51
0.00162032	2.61993e-51
0.00162533	1.27519e-51
0.00163033	6.19294e-52
0.00163533	3.00092e-52
0.00164033	1.45094e-52
0.00164533	6.9997e-53
0.00165033	3.36935e-53
0.00165533	1.61827e-53
0.00166033	7.75514e-54
0.00166533	3.70822e-54
0.00167033	1.7692e-54
0.00167534	8.42221e-55
0.00168034	4.00047e-55
0.00168534	1.89597e-55
0.00169034	8.96582e-56
0.00169534	4.23042e-56
0.00170034	1.99165e-56
0.00170534	9.35579e-57
0.00171034	4.38514e-57
0.00171534	2.0508e-57
0.00172034	9.56969e-58
0.00172535	4.45563e-58
0.00173035	2.06994e-58
0.00173535	9.59493e-59
0.00174035	4.43775e-59
0.00174535	2.04795e-59
0.00175035	9.43003e-60
0.00175535	4.33254e-60
0.00176035	1.98613e-60
0.00176535	9.08471e-61
0.00177035	4.14619e-61
0.00177536	1.8881e-61
0.00178036	8.57898e-62
0.00178536	3.88941e-62
0.00179036	1.75941e-62
0.00179536	7.94122e-63
0.00180036	3.57638e-63
0.00180536	1.60708e-63
0.00181036	7.20553e-64
0.00181536	3.22353e-64
0.00182036	1.43891e-64
0.00182537	6.40872e-65
0.00183037	2.84804e-65
0.00183537	1.26286e-65
0.00184037	5.58732e-66
0.00184537	2.46653e-66
0.00185037	1.08644e-66
0.00185537	4.77488e-67
0.00186037	2.0939e-67
0.00186537	9.16186e-68
0.00187037	3.9999e-68
0.00187538	1.74241e-68
0.00188038	7.57335e-69
0.00188538	3.28444e-69
0.00189038	1.42125e-69
0.00189538	6.13647e-70
0.00190038	2.64363e-70
0.00190538	1.13637e-70
0.00191038	4.8739e-71
0.00191538	2.08578e-71
0.00192038	8.90628e-72
0.00192539	3.79455e-72
0.00193039	1.6131e-72
0.00193539	6.84225e-73
0.00194039	2.89582e-73
0.00194539	1.22287e-73
0.00195039	5.15262e-74
0.00195539	2.16626e-74
0.00196039	9.08718e-75
0.00196539	3.80351e-75
0.00197039	1.58846e-75
0.0019754	6.61917e-76
0.0019804	2.75212e-76
0.0019854	1.14174e-76
0.0019904	4.72611e-77
0.0019954	1.95199e-77
0.0020004	8.04427e-78
0.0020054	3.30774e-78
0.0020104	1.35711e-78
0.0020154	5.55561e-79
0.0020204	2.26927e-79
0.00202541	9.24863e-80
0.00203041	3.76101e-80
0.00203541	1.52605e-80
0.00204041	6.17829e-81
0.00204541	2.49577e-81
0.00205041	1.00595e-81
0.00205541	4.04562e-82
0.00206041	1.62342e-82
0.00206541	6.49998e-83
0.00207041	2.59675e-83
0.00207542	1.0351e-83
0.00208042	4.11694e-84
0.00208542	1.63381e-84
0.00209042	6.4694e-85
0.00209542	2.55601e-85
0.00210042	1.00762e-85
0.00210542	3.96343e-86
0.00211042	1.55553e-86
0.00211542	6.09149e-87
0.00212042	2.38015e-87
0.00212543	9.27944e-88
0.00213043	3.60973e-88
0.00213543	1.40109e-88
0.00214043	5.42614e-89
0.00214543	2.09678e-89
0.00215043	8.08449e-90
0.00215543	3.1102e-90
0.00216043	1.19388e-90
0.00216543	4.57264e-91
0.00217043	1.74748e-91
0.00217544	6.66333e-92
0.00218044	2.53518e-92
0.00218544	9.62413e-93
0.00219044	3.64545e-93
0.00219544	1.37777e-93
0.00220044	5.19563e-94
0.00220544	1.95496e-94
0.00221044	7.33959e-95
0.00221544	2.74943e-95
0.00222044	1.02766e-95
0.00222545	3.8326e-96
0.00223045	1.42618e-96
0.00223545	5.29529e-97
0.00224045	1.96174e-97
0.00224545	7.25155e-98
0.00225045	2.67458e-98
0.00225545	9.84278e-99
0.00226045	3.61423e-99
0.00226545	1.32419e-99
0.00227045	4.84083e-100
0.00227546	1.76574e-100
0.00228046	6.42643e-101
0.00228546	2.33372e-101
0.00229046	8.45601e-102
0.00229546	3.05715e-102
0.00230046	1.10282e-102
0.00230546	3.96945e-103
0.00231046	1.42558e-103
0.00231546	5.10845e-104
0.00232046	1.82651e-104
0.00232547	6.51617e-105
0.00233047	2.31952e-105
0.00233547	8.23837e-106
0.00234047	2.91958e-106
0.00234547	1.03237e-106
0.00235047	3.6424e-107
0.00235547	1.28226e-107
0.00236047	4.50401e-108
0.00236547	1.57856e-108
0.00237047	5.52022e-109
0.00237548	1.92615e-109
0.00238048	6.70593e-110
0.00238548	2.32951e-110
0.00239048	8.07434e-111
0.00239548	2.79245e-111
0.00240048	9.63608e-112
0.00240548	3.31781e-112
0.00241048	1.13983e-112
0.00241548	3.90717e-113
0.00242048	1.33636e-113
0.00242549	4.56057e-114
0.00243049	1.55293e-114
0.00243549	5.27619e-115
0.00244049	1.78865e-115
0.00244549	6.05017e-116
0.00245049	2.04195e-116
0.00245549	6.87638e-117
0.00246049	2.31052e-117
0.00246549	7.74635e-118
0.00247049	2.59132e-118
0.0024755	8.64928e-119
0.0024805	2.88055e-119
0.0024855	9.57212e-120
0.0024905	3.17378e-120
0.0024955	1.04998e-120
0.0025005	3.46595e-121
0.0025055	1.14156e-121
0.0025105	3.75158e-122
0.0025155	1.23017e-122
0.0025205	4.02485e-123
0.00252551	1.31393e-123
0.00253051	4.27988e-124
0.00253551	1.391e-124
0.00254051	4.51086e-125
0.00254551	1.45958e-125
0.00255051	4.71228e-126
0.00255551	1.518e-126
0.00256051	4.8792e-127
0.00256551	1.56481e-127
0.00257051	5.00739e-128
0.00257552	1.59881e-128
0.00258052	5.09354e-129
0.00258552	1.61912e-129
0.00259052	5.13539e-130
0.00259552	1.62519e-130
0.00260052	5.13183e-131
0.00260552	1.61687e-131
0.00261052	5.08295e-132
0.00261552	1.59438e-132
0.00262052	4.99005e-133
0.00262553	1.55831e-133
0.00263053	4.85556e-134
0.00263553	1.5096e-134
0.00264053	4.68295e-135
0.00264553	1.44949e-135
0.00265053	4.47656e-136
0.00265553	1.37947e-136
0.00266053	4.24146e-137
0.00266553	1.30123e-137
0.00267053	3.98319e-138
0.00267554	1.21659e-138
0.00268054	3.70759e-139
0.00268554	1.1274e-139
0.00269054	3.42056e-140
0.00269554	1.03551e-140
0.00270054	3.12787e-141
0.00270554	9.42712e-142
0.00271054	2.83495e-142
0.00271554	8.50645e-143
0.00272054	2.54676e-143
0.00272555	7.60787e-144
0.00273055	2.26764e-144
0.00273555	6.74408e-145
0.00274055	2.00128e-145
0.00274555	5.92554e-146
0.00275055	1.75059e-146
0.00275555	5.16034e-147
0.00276055	1.51778e-147
0.00276555	4.45425e-148
0.00277055	1.3043e-148
0.00277556	3.81079e-149
0.00278056	1.11094e-149
0.00278556	3.23148e-150
0.00279056	9.37884e-151
0.00279556	2.71602e-151
0.00280056	7.8479e-152
0.00280556	2.26261e-152
0.00281056	6.50883e-153
0.00281556	1.86824e-153
0.00282056	5.35054e-154
0.00282557	1.52897e-154
0.00283057	4.35951e-155
0.00283557	1.24026e-155
0.00284057	3.52065e-156
0.00284557	9.97172e-157
0.00285057	2.81808e-157
0.00285557	7.94645e-158
0.00286057	2.23578e-158
0.00286557	6.27656e-159
0.00287057	1.75813e-159
0.00287558	4.91377e-160
0.00288058	1.3703e-160
0.00288558	3.81289e-161
0.00289058	1.05859e-161
0.00289558	2.9325e-162
0.00290058	8.1056e-163
0.00290558	2.23547e-163
0.00291058	6.15159e-164
0.00291558	1.68905e-164
0.00292058	4.62738e-165
0.00292559	1.26492e-165
0.00293059	3.45007e-166
0.00293559	9.3892e-167
0.00294059	2.54956e-167
0.00294559	6.90779e-168
0.00295059	1.86745e-168
0.00295559	5.03727e-169
0.00296059	1.35574e-169
0.00296559	3.64079e-170
0.00297059	9.75554e-171
0.0029756	2.60821e-171
0.0029806	6.95777e-172
0.0029856	1.85197e-172
0.0029906	4.91852e-173
0.0029956	1.30338e-173
0.0030006	3.44623e-174
0.0030056	9.09188e-175
0.0030106	2.39331e-175
0.0030156	6.2861e-176
0.0030206	1.6474e-176
0.00302561	4.30779e-177
0.00303061	1.12394e-177
0.00303561	2.92599e-178
0.00304061	7.60039e-179
0.00304561	1.96986e-179
0.00305061	5.09415e-180
0.00305561	1.31445e-180
0.00306061	3.38418e-181
0.00306561	8.69357e-182
0.00307061	2.22833e-182
0.00307562	5.69898e-183
0.00308062	1.45429e-183
0.00308562	3.7029e-184
0.00309062	9.40738e-185
0.00309562	2.38469e-185
0.00310062	6.03158e-186
0.00310562	1.52218e-186
0.00311062	3.833e-187
0.00311562	9.63046e-188
0.00312062	2.4143e-188
0.00312563	6.03911e-189
0.00313063	1.50727e-189
0.00313563	3.75356e-190
0.00314063	9.32682e-191
0.00314563	2.31238e-191
0.00315063	5.72034e-192
0.00315563	1.41196e-192
0.00316063	3.47741e-193
0.00316563	8.54531e-194
0.00317063	2.09525e-194
0.00317564	5.12601e-195
0.00318064	1.2513e-195
0.00318564	3.04773e-196
0.00319064	7.40679e-197
0.00319564	1.79605e-197
0.00320064	4.34555e-198
0.00320564	1.04908e-198
0.00321064	2.527e-199
0.00321564	6.07352e-200
0.00322064	1.4565e-200
0.00322565	3.48513e-201
0.00323065	8.32075e-202
0.00323565	1.98218e-202
0.00324065	4.71149e-203
0.00324565	1.11741e-203
0.00325065	2.64423e-204
0.00325565	6.24346e-205
0.00326065	1.47091e-205
0.00326565	3.45768e-206
0.00327065	8.10996e-207
0.00327566	1.89797e-207
0.00328066	4.43196e-208
0.00328566	1.03262e-208
0.00329066	2.40059e-209
0.00329566	5.56845e-210
0.00330066	1.2888e-210
0.00330566	2.97629e-211
0.00331066	6.85804e-212
0.00331566	1.57674e-212
0.00332066	3.61708e-213
0.00332567	8.27927e-214
0.00333067	1.89087e-214
0.00333567	4.30892e-215
0.00334067	9.7974e-216
0.00334567	2.22275e-216
0.00335067	5.03159e-217
0.00335567	1.13647e-217
0.00336067	2.56121e-218
0.00336567	5.75929e-219
0.00337067	1.2922e-219
0.00337568	2.89285e-220
0.00338068	6.46189e-221
0.00338568	1.44022e-221
0.00339068	3.20284e-222
0.00339568	7.10685e-223
0.00340068	1.57346e-223
0.00340568	3.47593e-224
0.00341068	7.66164e-225
0.00341568	1.68504e-225
0.00342068	3.69771e-226
0.00342569	8.09642e-227
0.00343069	1.76884e-227
0.00343569	3.85587e-228
0.00344069	8.3867e-229
0.00344569	1.8201e-229
0.00345069	3.94129e-230
0.00345569	8.51561e-231
0.00346069	1.83582e-231
0.00346569	3.94894e-232
0.00347069	8.47555e-233
0.0034757	1.81506e-233
0.0034807	3.87838e-234
0.0034857	8.26888e-235
0.0034907	1.75905e-235
0.0034957	3.73377e-236
0.0035007	7.90773e-237
0.0035057	1.67106e-237
0.0035107	3.52347e-238
0.0035157	7.41284e-239
0.0035207	1.55609e-239
0.00352571	3.25928e-240
0.00353071	6.81152e-241
0.00353571	1.42037e-241
0.00354071	2.95528e-242
0.00354571	6.13522e-243
0.00355071	1.27086e-243
0.00355571	2.62665e-244
0.00356071	5.4168e-245
0.00356571	1.1146e-245
0.00357071	2.28841e-246
0.00357572	4.68795e-247
0.00358072	9.58228e-248
0.00358572	1.9543e-248
0.00359072	3.97695e-249
0.00359572	8.07504e-250
0.00360072	1.63597e-250
0.00360572	3.30707e-251
0.00361072	6.67033e-252
0.00361572	1.34242e-252
0.00362072	2.69565e-253
0.00362573	5.40103e-254
0.00363073	1.07976e-254
0.00363573	2.15383e-255
0.00364073	4.2868e-256
0.00364573	8.51317e-257
0.00365073	1.68689e-257
0.00365573	3.33516e-258
0.00366073	6.57936e-259
0.00366573	1.29505e-259
0.00367073	2.54347e-260
0.00367574	4.98428e-261
0.00368074	9.74574e-262
0.00368574	1.90136e-262
0.00369074	3.70125e-263
0.00369574	7.18902e-264
0.00370074	1.39324e-264
0.00370574	2.69415e-265
0.00371074	5.19818e-266
0.00371574	1.00073e-266
0.00372074	1.9223e-267
0.00372575	3.68434e-268
0.00373075	7.04588e-269
0.00373575	1.34446e-269
0.00374075	2.55974e-270
0.00374575	4.86273e-271
0.00375075	9.21723e-272
0.00375575	1.74324e-272
0.00376075	3.28966e-273
0.00376575	6.19414e-274
0.00377075	1.16372e-274
0.00377576	2.18147e-275
0.00378076	4.08026e-276
0.00378576	7.61488e-277
0.00379076	1.41799e-277
0.00379576	2.63464e-278
0.00380076	4.88434e-279
0.00380576	9.03496e-280
0.00381076	1.66756e-280
0.00381576	3.07097e-281
0.00382076	5.64293e-282
0.00382577	1.0346e-282
0.00383077	1.89266e-283
0.00383577	3.4547e-284
0.00384077	6.29195e-285
0.00384577	1.14339e-285
0.00385077	2.07321e-286
0.00385577	3.75082e-287
0.00386077	6.7709e-288
0.00386577	1.21956e-288
0.00387077	2.19177e-289
0.00387578	3.93028e-290
0.00388078	7.03216e-291
0.00388578	1.25542e-291
0.00389078	2.23629e-292
0.00389578	3.97468e-293
0.00390078	7.04875e-294
0.00390578	1.24726e-294
0.00391078	2.20212e-295
0.00391578	3.87937e-296
0.00392078	6.81893e-297
0.00392579	1.19594e-297
0.00393079	2.09284e-298
0.00393579	3.65428e-299
0.00394079	6.36652e-300
0.00394579	1.10672e-300
0.00395079	1.91961e-301
0.00395579	3.32218e-302
0.00396079	5.73679e-303
0.00396579	9.88442e-304
0.00397079	1.6993e-304
0.0039758	2.91491e-305
0.0039808	4.98904e-306
0.0039858	8.52009e-307
0.0039908	1.45181e-307
0.0039958	2.46836e-308
0.0040008	4.18741e-309
0.0040058	7.08792e-310
0.0040108	1.19709e-310
0.0040158	2.01731e-311
0.0040208	3.392e-312
0.00402581	5.69081e-313
0.00403081	9.52639e-314
0.00403581	1.59118e-314
0.00404081	2.65184e-315
0.00404581	4.40971e-316
0.00405081	7.31661e-317
0.00405581	1.21128e-317
0.00406081	2.00087e-318
0.00406581	3.29784e-319
0.00407081	5.42336e-320
0.00407582	8.89812e-321
0.00408082	1.45749e-321
0.00408582	2.37152e-322
0.00409082	3.95253e-323
0.00409582	4.94066e-324
0.00410082	0
0.00410582	0
0.00411082	0
0.00411582	0
0.00412082	0
0.00412583	0
0.00413083	0
0.00413583	0
0.00414083	0
0.00414583	0
0.00415083	0
0.00415583	0
0.00416083	0
0.00416583	0
0.00417083	0
0.00417584	0
0.00418084	0
0.00418584	0
0.00419084	0
0.00419584	0
0.00420084	0
0.00420584	0
0.00421084	0
0.00421584	0
0.00422084	0
0.00422585	0
0.00423085	0
0.00423585	0
0.00424085	0
0.00424585	0
0.00425085	0
0.00425585	0
0.00426085	0
0.00426585	0
0.00427085	0
0.00427586	0
0.00428086	0
0.00428586	0
0.00429086	0
0.00429586	0
0.00430086	0
0.00430586	0
0.00431086	0
0.00431586	0
0.00432086	0
0.00432587	0
0.00433087	0
0.00433587	0
0.00434087	0
0.00434587	0
0.00435087	0
0.00435587	0
0.00436087	0
0.00436587	0
0.00437087	0
0.00437588	0
0.00438088	0
0.00438588	0
0.00439088	0
0.00439588	0
0.00440088	0
0.00440588	0
0.00441088	0
0.00441588	0
0.00442088	0
0.00442589	0
0.00443089	0
0.00443589	0
0.00444089	0
0.00444589	0
0.00445089	0
0.00445589	0
0.00446089	0
0.00446589	0
0.00447089	0
0.0044759	0
0.0044809	0
0.0044859	0
0.0044909	0
0.0044959	0
0.0045009	0
0.0045059	0
0.0045109	0
0.0045159	0
0.0045209	0
0.00452591	0
0.00453091	0
0.00453591	0
0.00454091	0
0.00454591	0
0.00455091	0
0.00455591	0
0.00456091	0
0.00456591	0
0.00457091	0
0.00457592	0
0.00458092	0
0.00458592	0
0.00459092	0
0.00459592	0
0.00460092	0
0.00460592	0
0.00461092	0
0.00461592	0
0.00462092	0
0.00462593	0
0.00463093	0
0.00463593	0
0.00464093	0
0.00464593	0
0.00465093	0
0.00465593	0
0.00466093	0
0.00466593	0
0.00467093	0
0.00467594	0
0.00468094	0
0.00468594	0
0.00469094	0
0.00469594	0
0.00470094	0
0.00470594	0
0.00471094	0
0.00471594	0
0.00472094	0
0.00472595	0
0.00473095	0
0.00473595	0
0.00474095	0
0.00474595	0
0.00475095	0
0.00475595	0
0.00476095	0
0.00476595	0
0.00477095	0
0.00477596	0
0.00478096	0
0.00478596	0
0.00479096	0
0.00479596	0
0.00480096	0
0.00480596	0
0.00481096	0
0.00481596	0
0.00482096	0
0.00482597	0
0.00483097	0
0.00483597	0
0.00484097	0
0.00484597	0
0.00485097	0
0.00485597	0
0.00486097	0
0.00486597	0
0.00487097	0
0.00487598	0
0.00488098	0
0.00488598	0
0.00489098	0
0.00489598	0
0.00490098	0
0.00490598	0
0.00491098	0
0.00491598	0
0.00492098	0
0.00492599	0
0.00493099	0
0.00493599	0
0.00494099	0
0.00494599	0
0.00495099	0
0.00495599	0
0.00496099	0
0.00496599	0
0.00497099	0
0.004976	0
0.004981	0
0.004986	0
0.004991	0
0.004996	0
0.005001	0
0.005006	0
0.005011	0
0.005016	0
0.005021	0
0.00502601	0
0.00503101	0
0.00503601	0
0.00504101	0
0.00504601	0
0.00505101	0
0.00505601	0
0.00506101	0
0.00506601	0
0.00507101	0
0.00507602	0
0.00508102	0
0.00508602	0
0.00509102	0
0.00509602	0
0.00510102	0
0.00510602	0
0.00511102	0
0.00511602	0
0.00512102	0
0.00512603	0
0.00513103	0
0.00513603	0
0.00514103	0
0.00514603	0
0.00515103	0
0.00515603	0
0.00516103	0
0.00516603	0
0.00517103	0
0.00517604	0
0.00518104	0
0.00518604	0
0.00519104	0
0.00519604	0
0.00520104	0
0.00520604	0
0.00521104	0
0.00521604	0
0.00522104	0
0.00522605	0
0.00523105	0
0.00523605	0
0.00524105	0
0.00524605	0
0.00525105	0
0.00525605	0
0.00526105	0
0.00526605	0
0.00527105	0
0.00527606	0
0.00528106	0
0.00528606	0
0.00529106	0
0.00529606	0
0.00530106	0
0.00530606	0
0.00531106	0
0.00531606	0
0.00532106	0
0.00532607	0
0.00533107	0
0.00533607	0
0.00534107	0
0.00534607	0
0.00535107	0
0.00535607	0
0.00536107	0
0.00536607	0
0.00537107	0
0.00537608	0
0.00538108	0
0.00538608	0
0.00539108	0
0.00539608	0
0.00540108	0
0.00540608	0
0.00541108	0
0.00541608	0
0.00542108	0
0.00542609	0
0.00543109	0
0.00543609	0
0.00544109	0
0.00544609	0
0.00545109	0
0.00545609	0
0.00546109	0
0.00546609	0
0.00547109	0
0.0054761	0
0.0054811	0
0.0054861	0
0.0054911	0
0.0054961	0
0.0055011	0
0.0055061	0
0.0055111	0
0.0055161	0
0.0055211	0
0.00552611	0
0.00553111	0
0.00553611	0
0.00554111	0
0.00554611	0
0.00555111	0
0.00555611	0
0.00556111	0
0.00556611	0
0.00557111	0
0.00557612	0
0.00558112	0
0.00558612	0
0.00559112	0
0.00559612	0
0.00560112	0
0.00560612	0
0.00561112	0
0.00561612	0
0.00562112	0
0.00562613	0
0.00563113	0
0.00563613	0
0.00564113	0
0.00564613	0
0.00565113	0
0.00565613	0
0.00566113	0
0.00566613	0
0.00567113	0
0.00567614	0
0.00568114	0
0.00568614	0
0.00569114	0
0.00569614	0
0.00570114	0
0.00570614	0
0.00571114	0
0.00571614	0
0.00572114	0
0.00572615	0
0.00573115	0
0.00573615	0
0.00574115	0
0.00574615	0
0.00575115	0
0.00575615	0
0.00576115	0
0.00576615	0
0.00577115	0
0.00577616	0
0.00578116	0
0.00578616	0
0.00579116	0
0.00579616	0
0.00580116	0
0.00580616	0
0.00581116	0
0.00581616	0
0.00582116	0
0.00582617	0
0.00583117	0
0.00583617	0
0.00584117	0
0.00584617	0
0.00585117	0
0.00585617	0
0.00586117	0
0.00586617	0
0.00587117	0
0.00587618	0
0.00588118	0
0.00588618	0
0.00589118	0
0.00589618	0
0.00590118	0
0.00590618	0
0.00591118	0
0.00591618	0
0.00592118	0
0.00592619	0
0.00593119	0
0.00593619	0
0.00594119	0
0.00594619	0
0.00595119	0
0.00595619	0
0.00596119	0
0.00596619	0
0.00597119	0
0.0059762	0
0.0059812	0
0.0059862	0
0.0059912	0
0.0059962	0
0.0060012	0
0.0060062	0
0.0060112	0
0.0060162	0
0.0060212	0
0.00602621	0
0.00603121	0
0.00603621	0
0.00604121	0
0.00604621	0
0.00605121	0
0.00605621	0
0.00606121	0
0.00606621	0
0.00607121	0
0.00607622	0
0.00608122	0
0.00608622	0
0.00609122	0
0.00609622	0
0.00610122	0
0.00610622	0
0.00611122	0
0.00611622	0
0.00612122	0
0.00612623	0
0.00613123	0
0.00613623	0
0.00614123	0
0.00614623	0
0.00615123	0
0.00615623	0
0.00616123	0
0.00616623	0
0.00617123	0
0.00617624	0
0.00618124	0
0.00618624	0
0.00619124	0
0.00619624	0
0.00620124	0
0.00620624	0
0.00621124	0
0.00621624	0
0.00622124	0
0.00622625	0
0.00623125	0
0.00623625	0
0.00624125	0
0.00624625	0
0.00625125	0
0.00625625	0
0.00626125	0
0.00626625	0
0.00627125	0
0.00627626	0
0.00628126	0
0.00628626	0
0.00629126	0
0.00629626	0
0.00630126	0
0.00630626	0
0.00631126	0
0.00631626	0
0.00632126	0
0.00632627	0
0.00633127	0
0.00633627	0
0.00634127	0
0.00634627	0
0.00635127	0
0.00635627	0
0.00636127	0
0.00636627	0
0.00637127	0
0.00637628	0
0.00638128	0
0.00638628	0
0.00639128	0
0.00639628	0
0.00640128	0
0.00640628	0
0.00641128	0
0.00641628	0
0.00642128	0
0.00642629	0
0.00643129	0
0.00643629	0
0.00644129	0
0.00644629	0
0.00645129	0
0.00645629	0
0.00646129	0
0.00646629	0
0.00647129	0
0.0064763	0
0.0064813	0
0.0064863	0
0.0064913	0
0.0064963	0
0.0065013	0
0.0065063	0
0.0065113	0
0.0065163	0
0.0065213	0
0.00652631	0
0.00653131	0
0.00653631	0
0.00654131	0
0.00654631	0
0.00655131	0
0.00655631	0
0.00656131	0
0.00656631	0
0.00657131	0
0.00657632	0
0.00658132	0
0.00658632	0
0.00659132	0
0.00659632	0
0.00660132	0
0.00660632	0
0.00661132	0
0.00661632	0
0.00662132	0
0.00662633	0
0.00663133	0
0.00663633	0
0.00664133	0
0.00664633	0
0.00665133	0
0.00665633	0
0.00666133	0
0.00666633	0
0.00667133	0
0.00667634	0
0.00668134	0
0.00668634	0
0.00669134	0
0.00669634	0
0.00670134	0
0.00670634	0
0.00671134	0
0.00671634	0
0.00672134	0
0.00672635	0
0.00673135	0
0.00673635	0
0.00674135	0
0.00674635	0
0.00675135	0
0.00675635	0
0.00676135	0
0.00676635	0
0.00677135	0
0.00677636	0
0.00678136	0
0.00678636	0
0.00679136	0
0.00679636	0
0.00680136	0
0.00680636	0
0.00681136	0
0.00681636	0
0.00682136	0
0.00682637	0
0.00683137	0
0.00683637	0
0.00684137	0
0.00684637	0
0.00685137	0
0.00685637	0
0.00686137	0
0.00686637	0
0.00687137	0
0.00687638	0
0.00688138	0
0.00688638	0
0.00689138	0
0.00689638	0
0.00690138	0
0.00690638	0
0.00691138	0
0.00691638	0
0.00692138	0
0.00692639	0
0.00693139	0
0.00693639	0
0.00694139	0
0.00694639	0
0.00695139	0
0.00695639	0
0.00696139	0
0.00696639	0
0.00697139	0
0.0069764	0
0.0069814	0
0.0069864	0
0.0069914	0
0.0069964	0
0.0070014	0
0.0070064	0
0.0070114	0
0.0070164	0
0.0070214	0
0.00702641	0
0.00703141	0
0.00703641	0
0.00704141	0
0.00704641	0
0.00705141	0
0.00705641	0
0.00706141	0
0.00706641	0
0.00707141	0
0.00707642	0
0.00708142	0
0.00708642	0
0.00709142	0
0.00709642	0
0.00710142	0
0.00710642	0
0.00711142	0
0.00711642	0
0.00712142	0
0.00712643	0
0.00713143	0
0.00713643	0
0.00714143	0
0.00714643	0
0.00715143	0
0.00715643	0
0.00716143	0
0.00716643	0
0.00717143	0
0.00717644	0
0.00718144	0
0.00718644	0
0.00719144	0
0.00719644	0
0.00720144	0
0.00720644	0
0.00721144	0
0.00721644	0
0.00722144	0
0.00722645	0
0.00723145	0
0.00723645	0
0.00724145	0
0.00724645	0
0.00725145	0
0.00725645	0
0.00726145	0
0.00726645	0
0.00727145	0
0.00727646	0
0.00728146	0
0.00728646	0
0.00729146	0
0.00729646	0
0.00730146	0
0.00730646	0
0.00731146	0
0.00731646	0
0.00732146	0
0.00732647	0
0.00733147	0
0.00733647	0
0.00734147	0
0.00734647	0
0.00735147	0
0.00735647	0
0.00736147	0
0.00736647	0
0.00737147	0
0.00737648	0
0.00738148	0
0.00738648	0
0.00739148	0
0.00739648	0
0.00740148	0
0.00740648	0
0.00741148	0
0.00741648	0
0.00742148	0
0.00742649	0
0.00743149	0
0.00743649	0
0.00744149	0
0.00744649	0
0.00745149	0
0.00745649	0
0.00746149	0
0.00746649	0
0.00747149	0
0.0074765	0
0.0074815	0
0.0074865	0
0.0074915	0
0.0074965	0
0.0075015	0
0.0075065	0
0.0075115	0
0.0075165	0
0.0075215	0
0.00752651	0
0.00753151	0
0.00753651	0
0.00754151	0
0.00754651	0
0.00755151	0
0.00755651	0
0.00756151	0
0.00756651	0
0.00757151	0
0.00757652	0
0.00758152	0
0.00758652	0
0.00759152	0
0.00759652	0
0.00760152	0
0.00760652	0
0.00761152	0
0.00761652	0
0.00762152	0
0.00762653	0
0.00763153	0
0.00763653	0
0.00764153	0
0.00764653	0
0.00765153	0
0.00765653	0
0.00766153	0
0.00766653	0
0.00767153	0
0.00767654	0
0.00768154	0
0.00768654	0
0.00769154	0
0.00769654	0
0.00770154	0
0.00770654	0
0.00771154	0
0.00771654	0
0.00772154	0
0.00772655	0
0.00773155	0
0.00773655	0
0.00774155	0
0.00774655	0
0.00775155	0
0.00775655	0
0.00776155	0
0.00776655	0
0.00777155	0
0.00777656	0
0.00778156	0
0.00778656	0
0.00779156	0
0.00779656	0
0.00780156	0
0.00780656	0
0.00781156	0
0.00781656	0
0.00782156	0
0.00782657	0
0.00783157	0
0.00783657	0
0.00784157	0
0.00784657	0
0.00785157	0
0.00785657	0
0.00786157	0
0.00786657	0
0.00787157	0
0.00787658	0
0.00788158	0
0.00788658	0
0.00789158	0
0.00789658	0
0.00790158	0
0.00790658	0
0.00791158	0
0.00791658	0
0.00792158	0
0.00792659	0
0.00793159	0
0.00793659	0
0.00794159	0
0.00794659	0
0.00795159	0
0.00795659	0
0.00796159	0
0.00796659	0
0.00797159	0
0.0079766	0
0.0079816	0
0.0079866	0
0.0079916	0
0.0079966	0
0.0080016	0
0.0080066	0
0.0080116	0
0.0080166	0
0.0080216	0
0.00802661	0
0.00803161	0
0.00803661	0
0.00804161	0
0.00804661	0
0.00805161	0
0.00805661	0
0.00806161	0
0.00806661	0
0.00807161	0
0.00807662	0
0.00808162	0
0.00808662	0
0.00809162	0
0.00809662	0
0.00810162	0
0.00810662	0
0.00811162	0
0.00811662	0
0.00812162	0
0.00812663	0
0.00813163	0
0.00813663	0
0.00814163	0
0.00814663	0
0.00815163	0
0.00815663	0
0.00816163	0
0.00816663	0
0.00817163	0
0.00817664	0
0.00818164	0
0.00818664	0
0.00819164	0
0.00819664	0
0.00820164	0
0.00820664	0
0.00821164	0
0.00821664	0
0.00822164	0
0.00822665	0
0.00823165	0
0.00823665	0
0.00824165	0
0.00824665	0
0.00825165	0
0.00825665	0
0.00826165	0
0.00826665	0
0.00827165	0
0.00827666	0
0.00828166	0
0.00828666	0
0.00829166	0
0.00829666	0
0.00830166	0
0.00830666	0
0.00831166	0
0.00831666	0
0.00832166	0
0.00832667	0
0.00833167	0
0.00833667	0
0.00834167	0
0.00834667	0
0.00835167	0
0.00835667	0
0.00836167	0
0.00836667	0
0.00837167	0
0.00837668	0
0.00838168	0
0.00838668	0
0.00839168	0
0.00839668	0
0.00840168	0
0.00840668	0
0.00841168	0
0.00841668	0
0.00842168	0
0.00842669	0
0.00843169	0
0.00843669	0
0.00844169	0
0.00844669	0
0.00845169	0
0.00845669	0
0.00846169	0
0.00846669	0
0.00847169	0
0.0084767	0
0.0084817	0
0.0084867	0
0.0084917	0
0.0084967	0
0.0085017	0
0.0085067	0
0.0085117	0
0.0085167	0
0.0085217	0
0.00852671	0
0.00853171	0
0.00853671	0
0.00854171	0
0.00854671	0
0.00855171	0
0.00855671	0
0.00856171	0
0.00856671	0
0.00857171	0
0.00857672	0
0.00858172	0
0.00858672	0
0.00859172	0
0.00859672	0
0.00860172	0
0.00860672	0
0.00861172	0
0.00861672	0
0.00862172	0
0.00862673	0
0.00863173	0
0.00863673	0
0.00864173	0
0.00864673	0
0.00865173	0
0.00865673	0
0.00866173	0
0.00866673	0
0.00867173	0
0.00867674	0
0.00868174	0
0.00868674	0
0.00869174	0
0.00869674	0
0.00870174	0
0.00870674	0
0.00871174	0
0.00871674	0
0.00872174	0
0.00872675	0
0.00873175	0
0.00873675	0
0.00874175	0
0.00874675	0
0.00875175	0
0.00875675	0
0.00876175	0
0.00876675	0
0.00877175	0
0.00877676	0
0.00878176	0
0.00878676	0
0.00879176	0
0.00879676	0
0.00880176	0
0.00880676	0
0.00881176	0
0.00881676	0
0.00882176	0
0.00882677	0
0.00883177	0
0.00883677	0
0.00884177	0
0.00884677	0
0.00885177	0
0.00885677	0
0.00886177	0
0.00886677	0
0.00887177	0
0.00887678	0
0.00888178	0
0.00888678	0
0.00889178	0
0.00889678	0
0.00890178	0
0.00890678	0
0.00891178	0
0.00891678	0
0.00892178	0
0.00892679	0
0.00893179	0
0.00893679	0
0.00894179	0
0.00894679	0
0.00895179	0
0.00895679	0
0.00896179	0
0.00896679	0
0.00897179	0
0.0089768	0
0.0089818	0
0.0089868	0
0.0089918	0
0.0089968	0
0.0090018	0
0.0090068	0
0.0090118	0
0.0090168	0
0.0090218	0
0.00902681	0
0.00903181	0
0.00903681	0
0.00904181	0
0.00904681	0
0.00905181	0
0.00905681	0
0.00906181	0
0.00906681	0
0.00907181	0
0.00907682	0
0.00908182	0
0.00908682	0
0.00909182	0
0.00909682	0
0.00910182	0
0.00910682	0
0.00911182	0
0.00911682	0
0.00912182	0
0.00912683	0
0.00913183	0
0.00913683	0
0.00914183	0
0.00914683	0
0.00915183	0
0.00915683	0
0.00916183	0
0.00916683	0
0.00917183	0
0.00917684	0
0.00918184	0
0.00918684	0
0.00919184	0
0.00919684	0
0.00920184	0
0.00920684	0
0.00921184	0
0.00921684	0
0.00922184	0
0.00922685	0
0.00923185	0
0.00923685	0
0.00924185	0
0.00924685	0
0.00925185	0
0.00925685	0
0.00926185	0
0.00926685	0
0.00927185	0
0.00927686	0
0.00928186	0
0.00928686	0
0.00929186	0
0.00929686	0
0.00930186	0
0.00930686	0
0.00931186	0
0.00931686	0
0.00932186	0
0.00932687	0
0.00933187	0
0.00933687	0
0.00934187	0
0.00934687	0
0.00935187	0
0.00935687	0
0.00936187	0
0.00936687	0
0.00937187	0
0.00937688	0
0.00938188	0
0.00938688	0
0.00939188	0
0.00939688	0
0.00940188	0
0.00940688	0
0.00941188	0
0.00941688	0
0.00942188	0
0.00942689	0
0.00943189	0
0.00943689	0
0.00944189	0
0.00944689	0
0.00945189	0
0.00945689	0
0.00946189	0
0.00946689	0
0.00947189	0
0.0094769	0
0.0094819	0
0.0094869	0
0.0094919	0
0.0094969	0
0.0095019	0
0.0095069	0
0.0095119	0
0.0095169	0
0.0095219	0
0.00952691	0
0.00953191	0
0.00953691	0
0.00954191	0
0.00954691	0
0.00955191	0
0.00955691	0
0.00956191	0
0.00956691	0
0.00957191	0
0.00957692	0
0.00958192	0
0.00958692	0
0.00959192	0
0.00959692	0
0.00960192	0
0.00960692	0
0.00961192	0
0.00961692	0
0.00962192	0
0.00962693	0
0.00963193	0
0.00963693	0
0.00964193	0
0.00964693	0
0.00965193	0
0.00965693	0
0.00966193	0
0.00966693	0
0.00967193	0
0.00967694	0
0.00968194	0
0.00968694	0
0.00969194	0
0.00969694	0
0.00970194	0
0.00970694	0
0.00971194	0
0.00971694	0
0.00972194	0
0.00972695	0
0.00973195	0
0.00973695	0
0.00974195	0
0.00974695	0
0.00975195	0
0.00975695	0
0.00976195	0
0.00976695	0
0.00977195	0
0.00977696	0
0.00978196	0
0.00978696	0
0.00979196	0
0.00979696	0
0.00980196	0
0.00980696	0
0.00981196	0
0.00981696	0
0.00982196	0
0.00982697	0
0.00983197	0
0.00983697	0
0.00984197	0
0.00984697	0
0.00985197	0
0.00985697	0
0.00986197	0
0.00986697	0
0.00987197	0
0.00987698	0
0.00988198	0
0.00988698	0
0.00989198	0
0.00989698	0
0.00990198	0
0.00990698	0
0.00991198	0
0.00991698	0
0.00992198	0
0.00992699	0
0.00993199	0
0.00993699	0
0.00994199	0
0.00994699	0
0.00995199	0
0.00995699	0
0.00996199	0
0.00996699	0
0.00997199	0
0.009977	0
0.009982	0
0.009987	0
0.009992	0
0.009997	0
[truncated: 3,000 more rows]
