# Supplementary material for: Nearly-incompressible transverse isotropy (NITI) of cornea elasticity: model and experiments with acoustic micro-tapping OCE
Source: Sci Rep. 2020 Jul 31;10:12983. doi: 10.1038/s41598-020-69909-9 (PMC7395720; doi:10.1038/s41598-020-69909-9)
Supplement: Supplementary file 4 — Supplementary Software. [file 41598_2020_69909_MOESM4_ESM.zip › supplementary_software_v2/onscale_niti_guided_cornea/niti_guided.flxinp]

c ********************************************************************
c
c 2D Guided waves in NITI layer
c Author: John J. Pitre, Jr.
c
c Solves a propagation of 2D guided wave in a finite-thickness layer 
c of a linearly elastic, nearly-incompressible transversely isotropic
c (NITI) medium. The wave is generated using a Gaussian-in-space and 
c Gaussian-in-time excitation centered at (x,z) = (0, 0). Hourglass 
c control is applied to prevent numerical issues as the Poisson's ratio 
c approaches 0.5. 
c 
c Pitre, JJ, MA Kirby, DS Li, TT Shen, RK Wang, M O'Donnell, and I Pelivanov.
c    Nearly-incompressible transverse isotropy (NITI) of cornea elasticity: 
c    model and experiments with acoustic micro-tapping OCE. Scientific Reports 
c    (2020).
c
c ********************************************************************


c
c Model id, title, and basic runtime settings
c
titl niti_guided
mp omp * *
rest no


c
c Variables
c

c Geometry
symb domain_width = 0.04
symb domain_height = 0.00055

c Push
symb push_duration = 0.00010
symb push_amplitude = 5000
symb push_offset = $push_duration / 2 * 5
symb push_width = 600
symb push_width_scale = $push_width / 250

c Materials
c
c Here, we define the material constants that will define the stiffness
c tensor for a NITI material:
c
c shear_prime corresponds to the constant G, which defines the out-of-plane
c   shear behavior of a NITI material. G is typically on the order of tens of
c   kPa.
c
c param_lame_mu corresponds to the constant mu, which defines the in-plane 
c   shear behavior of a NITI material and is related to the Young's modulus E.
c   mu is typically on the order of MPa.
c
c param_lame_lambda corresponds to the constant lambda, which enforces 
c   incompressibility in a NITI material. For an incompressible material, we
c   require lambda >> mu. In soft tissues, the longitudinal wave speed is 
c   typically ~1540 m/s. However, setting the approximate ratio of P-wave to 
c   S-wave speeds to 35 closely approximates this behavior while also minimizing 
c   certain numerical issues that arise as lambda becomes large.
c
c aniso_factor, defined as the ratio mu/G, is used to set the value of mu for a
c   given value of G
c
symb density = 1000
symb shear_prime = 20000
symb aniso_factor = 5.0
symb param_lame_mu = $aniso_factor * $shear_prime
symb param_lame_lambda = ( 35.0 * 35.0 - 2.0 ) * $param_lame_mu
symb c11 = $param_lame_lambda + 2.0 * $param_lame_mu
symb c12 = $param_lame_lambda
symb cp = sqrt ( $c11 / $density )

c For isotropic benchmarks:
c symb c44 = $param_lame_mu
c symb c55 = $param_lame_mu
c symb c66 = $param_lame_mu

c For isotropy parallel to the free surface
c Used to mimic cornea - Note that the notation here differs from
c that used in the paper. This is just a difference in the assumed
c coordinate systems for the paper vs OnScale. We just switch z and y.
c When using this, set shear_prime < param_lame_mu.
symb c44 = $shear_prime
symb c55 = $param_lame_mu
symb c66 = $shear_prime

c Grid
c For a grid convergence study, enter elm_per_wavelength for the
c highest resolution grid - this will give the worst case estimate
c for the parameter sweep. Also, replace the symb command on that 
c line with a symbx command. This will let you enter the parameter
c sweep in the "Run on Cloud" menu. Sweep down from the highest 
c resolution to the lowest. Be careful with core hours when running
c an automated sweep. Don't run the convergence study on too large
c of a domain or too large a value of cp.
symb csmin = sqrt ( min ( $shear_prime , $param_lame_mu ) / $density )
symb elm_per_wavelength = 40
symb est_wavelength_d = $push_width * 1E-6
symb est_wavelength_cT = $csmin * $push_duration
symb est_wavelength = max ( $est_wavelength_d , $est_wavelength_cT )
symb grid_spacing = $est_wavelength / $elm_per_wavelength


c Output
symb tstep_max = $push_duration / 40
symb restime = $est_wavelength / 40 / $csmin
symb simtime = 0.006


c
c Mesh
c

c Define grid extends in x and y
symb watr_height = $cp * $push_duration / 12
symb #keycord x 1 0.0 $domain_width $watr_height
symb #keycord y 1 0.0 $domain_height $watr_height

c Define grid extends in x and y
symb #keycord x 1 0.0 $domain_width
symb #keycord y 1 0.0 $domain_height

c Get number of indices in x and y for this set of keypoints
symb #get { idx } rootmax x
symb #get { jdx } rootmax y

c Set grid indices in x and y
symb #keyindx i 1 $idx 1 $grid_spacing 1
symb #keyindx j 1 $jdx 1 $grid_spacing 1

c Get grid size
symb nx = $i$idx
symb ny = $j$jdx

c Construct grid, enforcing plane strain constraint
grid $nx $ny pstn

c Map grid to geometry
geom keypnt $idx $jdx


c
c Material
c

matr
	type lean 
    prop lean_matr $density * * 0.005
    stif $c11 $c12 $c12 0 0 0 $c11
         $c12 0 0 0 $c11 0 0
         0 $c44 0 0 $c55 0 $c66 
		 
c Water
	wvsp on 
	type elas 
	prop watr $density $cp 0 0.
	end


site
	regn lean_matr
	regn watr $i1 $nx $j2 $j3
	regn watr $i2 $i3 $j1 $ny
	end

grph
   plot matr
   end

term


c
c Boundary conditions and loads
c

c Boundary conditions
boun
	side xmin symm
	side xmax absr
	side ymin free
	side ymax absr
	end


c Import time data of Gaussian
data
    hist gauss_data * supergaussian_timedata.dat $push_duration 1.0 $push_offset
	end


c Import spatial data of push
data 
	hist spatial_data * gaussian_spacedata_domain_25mm_width_250um.dat $push_width_scale $push_amplitude
	end


c Push definition
func hist gauss_data 1.0


c Push loading
do push_loop ii 1 $i$idx-1 1
symb #get { rxcrd rycrd rzcrd } crdelem $ii 1
symb #get { push_scale } histval spatial_data $rxcrd
plod
	pdef push_loading$ii func $push_scale
	vctr vct$ii 0 1 0
	sdef push_loading$ii vct$ii $ii $ii+1 1 1
	end
end$ push_loop


c
c Calculations
c
calc 
	disp
	end


c 
c process model
c 
c use the tfac and time command to make all grid convergence tests
c use the same timestep (within an error of ~1E-12).
c comment the next two lines for normal use.
c symb tfac = 0.6
c time * * $tfac
prcs 


c
c Runtime calculations
c
symb #get { step } timestep 
symb tstep_actual = min ( $step , $tstep_max )
symb nexec = $simtime / $step 
symb nloops = $simtime / $restime
symb nexec2 = $nexec / $nloops

symb #get { tbeg } wtime

do loopi ii 1 $nloops 1 /* setting up do loop
exec $nexec2 /* run model for 'nexec2' timesteps
data

c CHOOSE ONE OF THE FOLLOWING AND COMMENT THE OTHER:
c
c MATLAB OUTPUT
c
c data
c 	form out matlab pz
c 	file out niti_guided_results$ii mat w
c 	out1 tmas 1 1 1 1
c 	out1 xcrd
c 	out1 ycrd 
c 	out1 matd
c 	out1 mats
c 	out1 matp
c ---
c To export only surface data, append  * * 1 1  to these variables
c 	out1 xvel * * 1 1
c 	out1 yvel * * 1 1
c 	out1 xdsp * * 1 1
c 	out1 ydsp * * 1 1
c ---
c 	out1 pldm
c 	out1 pldt
c 	end

c
c FLXDATO OUTPUT
c
data
	file out niti_guided_results$ii
	out1 tmas 1 1 1 1
	out1 xcrd
	out1 ycrd 
	out1 matd
	out1 mats
	out1 matp
c ---
c To export only surface data, append  * * 1 1  to these variables
	out1 xvel * * 1 1
	out1 yvel * * 1 1
c ---
	out1 pldm
	out1 pldt
	end

end$ loopi

symb #get { tend } wtime
symb trun = $tend - $tbeg


symb #get { label } jobname
symb #save '$label.symb'

stop
