# Supplementary material for: Nearly-incompressible transverse isotropy (NITI) of cornea elasticity: model and experiments with acoustic micro-tapping OCE
Source: Sci Rep. 2020 Jul 31;10:12983. doi: 10.1038/s41598-020-69909-9 (PMC7395720; doi:10.1038/s41598-020-69909-9)
Supplement: Supplementary file 4 — Supplementary Software. [file 41598_2020_69909_MOESM4_ESM.zip › supplementary_software_v2/onscale_niti_guided_cornea/supergaussian_timedata.dat]

-10	0
-9.996	0
-9.992	0
-9.988	0
-9.984	0
-9.98	0
-9.976	0
-9.97199	0
-9.96799	0
-9.96399	0
-9.95999	0
-9.95599	0
-9.95199	0
-9.94799	0
-9.94399	0
-9.93999	0
-9.93599	0
-9.93199	0
-9.92799	0
-9.92398	0
-9.91998	0
-9.91598	0
-9.91198	0
-9.90798	0
-9.90398	0
-9.89998	0
-9.89598	0
-9.89198	0
-9.88798	0
-9.88398	0
-9.87998	0
-9.87598	0
-9.87197	0
-9.86797	0
-9.86397	0
-9.85997	0
-9.85597	0
-9.85197	0
-9.84797	0
-9.84397	0
-9.83997	0
-9.83597	0
-9.83197	0
-9.82797	0
-9.82396	0
-9.81996	0
-9.81596	0
-9.81196	0
-9.80796	0
-9.80396	0
-9.79996	0
-9.79596	0
-9.79196	0
-9.78796	0
-9.78396	0
-9.77996	0
-9.77596	0
-9.77195	0
-9.76795	0
-9.76395	0
-9.75995	0
-9.75595	0
-9.75195	0
-9.74795	0
-9.74395	0
-9.73995	0
-9.73595	0
-9.73195	0
-9.72795	0
-9.72394	0
-9.71994	0
-9.71594	0
-9.71194	0
-9.70794	0
-9.70394	0
-9.69994	0
-9.69594	0
-9.69194	0
-9.68794	0
-9.68394	0
-9.67994	0
-9.67594	0
-9.67193	0
-9.66793	0
-9.66393	0
-9.65993	0
-9.65593	0
-9.65193	0
-9.64793	0
-9.64393	0
-9.63993	0
-9.63593	0
-9.63193	0
-9.62793	0
-9.62392	0
-9.61992	0
-9.61592	0
-9.61192	0
-9.60792	0
-9.60392	0
-9.59992	0
-9.59592	0
-9.59192	0
-9.58792	0
-9.58392	0
-9.57992	0
-9.57592	0
-9.57191	0
-9.56791	0
-9.56391	0
-9.55991	0
-9.55591	0
-9.55191	0
-9.54791	0
-9.54391	0
-9.53991	0
-9.53591	0
-9.53191	0
-9.52791	0
-9.5239	0
-9.5199	0
-9.5159	0
-9.5119	0
-9.5079	0
-9.5039	0
-9.4999	0
-9.4959	0
-9.4919	0
-9.4879	0
-9.4839	0
-9.4799	0
-9.4759	0
-9.47189	0
-9.46789	0
-9.46389	0
-9.45989	0
-9.45589	0
-9.45189	0
-9.44789	0
-9.44389	0
-9.43989	0
-9.43589	0
-9.43189	0
-9.42789	0
-9.42388	0
-9.41988	0
-9.41588	0
-9.41188	0
-9.40788	0
-9.40388	0
-9.39988	0
-9.39588	0
-9.39188	0
-9.38788	0
-9.38388	0
-9.37988	0
-9.37588	0
-9.37187	0
-9.36787	0
-9.36387	0
-9.35987	0
-9.35587	0
-9.35187	0
-9.34787	0
-9.34387	0
-9.33987	0
-9.33587	0
-9.33187	0
-9.32787	0
-9.32386	0
-9.31986	0
-9.31586	0
-9.31186	0
-9.30786	0
-9.30386	0
-9.29986	0
-9.29586	0
-9.29186	0
-9.28786	0
-9.28386	0
-9.27986	0
-9.27586	0
-9.27185	0
-9.26785	0
-9.26385	0
-9.25985	0
-9.25585	0
-9.25185	0
-9.24785	0
-9.24385	0
-9.23985	0
-9.23585	0
-9.23185	0
-9.22785	0
-9.22384	0
-9.21984	0
-9.21584	0
-9.21184	0
-9.20784	0
-9.20384	0
-9.19984	0
-9.19584	0
-9.19184	0
-9.18784	0
-9.18384	0
-9.17984	0
-9.17584	0
-9.17183	0
-9.16783	0
-9.16383	0
-9.15983	0
-9.15583	0
-9.15183	0
-9.14783	0
-9.14383	0
-9.13983	0
-9.13583	0
-9.13183	0
-9.12783	0
-9.12382	0
-9.11982	0
-9.11582	0
-9.11182	0
-9.10782	0
-9.10382	0
-9.09982	0
-9.09582	0
-9.09182	0
-9.08782	0
-9.08382	0
-9.07982	0
-9.07582	0
-9.07181	0
-9.06781	0
-9.06381	0
-9.05981	0
-9.05581	0
-9.05181	0
-9.04781	0
-9.04381	0
-9.03981	0
-9.03581	0
-9.03181	0
-9.02781	0
-9.0238	0
-9.0198	0
-9.0158	0
-9.0118	0
-9.0078	0
-9.0038	0
-8.9998	0
-8.9958	0
-8.9918	0
-8.9878	0
-8.9838	0
-8.9798	0
-8.9758	0
-8.97179	0
-8.96779	0
-8.96379	0
-8.95979	0
-8.95579	0
-8.95179	0
-8.94779	0
-8.94379	0
-8.93979	0
-8.93579	0
-8.93179	0
-8.92779	0
-8.92378	0
-8.91978	0
-8.91578	0
-8.91178	0
-8.90778	0
-8.90378	0
-8.89978	0
-8.89578	0
-8.89178	0
-8.88778	0
-8.88378	0
-8.87978	0
-8.87578	0
-8.87177	0
-8.86777	0
-8.86377	0
-8.85977	0
-8.85577	0
-8.85177	0
-8.84777	0
-8.84377	0
-8.83977	0
-8.83577	0
-8.83177	0
-8.82777	0
-8.82376	0
-8.81976	0
-8.81576	0
-8.81176	0
-8.80776	0
-8.80376	0
-8.79976	0
-8.79576	0
-8.79176	0
-8.78776	0
-8.78376	0
-8.77976	0
-8.77576	0
-8.77175	0
-8.76775	0
-8.76375	0
-8.75975	0
-8.75575	0
-8.75175	0
-8.74775	0
-8.74375	0
-8.73975	0
-8.73575	0
-8.73175	0
-8.72775	0
-8.72374	0
-8.71974	0
-8.71574	0
-8.71174	0
-8.70774	0
-8.70374	0
-8.69974	0
-8.69574	0
-8.69174	0
-8.68774	0
-8.68374	0
-8.67974	0
-8.67574	0
-8.67173	0
-8.66773	0
-8.66373	0
-8.65973	0
-8.65573	0
-8.65173	0
-8.64773	0
-8.64373	0
-8.63973	0
-8.63573	0
-8.63173	0
-8.62773	0
-8.62372	0
-8.61972	0
-8.61572	0
-8.61172	0
-8.60772	0
-8.60372	0
-8.59972	0
-8.59572	0
-8.59172	0
-8.58772	0
-8.58372	0
-8.57972	0
-8.57572	0
-8.57171	0
-8.56771	0
-8.56371	0
-8.55971	0
-8.55571	0
-8.55171	0
-8.54771	0
-8.54371	0
-8.53971	0
-8.53571	0
-8.53171	0
-8.52771	0
-8.5237	0
-8.5197	0
-8.5157	0
-8.5117	0
-8.5077	0
-8.5037	0
-8.4997	0
-8.4957	0
-8.4917	0
-8.4877	0
-8.4837	0
-8.4797	0
-8.4757	0
-8.47169	0
-8.46769	0
-8.46369	0
-8.45969	0
-8.45569	0
-8.45169	0
-8.44769	0
-8.44369	0
-8.43969	0
-8.43569	0
-8.43169	0
-8.42769	0
-8.42368	0
-8.41968	0
-8.41568	0
-8.41168	0
-8.40768	0
-8.40368	0
-8.39968	0
-8.39568	0
-8.39168	0
-8.38768	0
-8.38368	0
-8.37968	0
-8.37568	0
-8.37167	0
-8.36767	0
-8.36367	0
-8.35967	0
-8.35567	0
-8.35167	0
-8.34767	0
-8.34367	0
-8.33967	0
-8.33567	0
-8.33167	0
-8.32767	0
-8.32366	0
-8.31966	0
-8.31566	0
-8.31166	0
-8.30766	0
-8.30366	0
-8.29966	0
-8.29566	0
-8.29166	0
-8.28766	0
-8.28366	0
-8.27966	0
-8.27566	0
-8.27165	0
-8.26765	0
-8.26365	0
-8.25965	0
-8.25565	0
-8.25165	0
-8.24765	0
-8.24365	0
-8.23965	0
-8.23565	0
-8.23165	0
-8.22765	0
-8.22364	0
-8.21964	0
-8.21564	0
-8.21164	0
-8.20764	0
-8.20364	0
-8.19964	0
-8.19564	0
-8.19164	0
-8.18764	0
-8.18364	0
-8.17964	0
-8.17564	0
-8.17163	0
-8.16763	0
-8.16363	0
-8.15963	0
-8.15563	0
-8.15163	0
-8.14763	0
-8.14363	0
-8.13963	0
-8.13563	0
-8.13163	0
-8.12763	0
-8.12362	0
-8.11962	0
-8.11562	0
-8.11162	0
-8.10762	0
-8.10362	0
-8.09962	0
-8.09562	0
-8.09162	0
-8.08762	0
-8.08362	0
-8.07962	0
-8.07562	0
-8.07161	0
-8.06761	0
-8.06361	0
-8.05961	0
-8.05561	0
-8.05161	0
-8.04761	0
-8.04361	0
-8.03961	0
-8.03561	0
-8.03161	0
-8.02761	0
-8.0236	0
-8.0196	0
-8.0156	0
-8.0116	0
-8.0076	0
-8.0036	0
-7.9996	0
-7.9956	0
-7.9916	0
-7.9876	0
-7.9836	0
-7.9796	0
-7.9756	0
-7.97159	0
-7.96759	0
-7.96359	0
-7.95959	0
-7.95559	0
-7.95159	0
-7.94759	0
-7.94359	0
-7.93959	0
-7.93559	0
-7.93159	0
-7.92759	0
-7.92358	0
-7.91958	0
-7.91558	0
-7.91158	0
-7.90758	0
-7.90358	0
-7.89958	0
-7.89558	0
-7.89158	0
-7.88758	0
-7.88358	0
-7.87958	0
-7.87558	0
-7.87157	0
-7.86757	0
-7.86357	0
-7.85957	0
-7.85557	0
-7.85157	0
-7.84757	0
-7.84357	0
-7.83957	0
-7.83557	0
-7.83157	0
-7.82757	0
-7.82356	0
-7.81956	0
-7.81556	0
-7.81156	0
-7.80756	0
-7.80356	0
-7.79956	0
-7.79556	0
-7.79156	0
-7.78756	0
-7.78356	0
-7.77956	0
-7.77556	0
-7.77155	0
-7.76755	0
-7.76355	0
-7.75955	0
-7.75555	0
-7.75155	0
-7.74755	0
-7.74355	0
-7.73955	0
-7.73555	0
-7.73155	0
-7.72755	0
-7.72354	0
-7.71954	0
-7.71554	0
-7.71154	0
-7.70754	0
-7.70354	0
-7.69954	0
-7.69554	0
-7.69154	0
-7.68754	0
-7.68354	0
-7.67954	0
-7.67554	0
-7.67153	0
-7.66753	0
-7.66353	0
-7.65953	0
-7.65553	0
-7.65153	0
-7.64753	0
-7.64353	0
-7.63953	0
-7.63553	0
-7.63153	0
-7.62753	0
-7.62352	0
-7.61952	0
-7.61552	0
-7.61152	0
-7.60752	0
-7.60352	0
-7.59952	0
-7.59552	0
-7.59152	0
-7.58752	0
-7.58352	0
-7.57952	0
-7.57552	0
-7.57151	0
-7.56751	0
-7.56351	0
-7.55951	0
-7.55551	0
-7.55151	0
-7.54751	0
-7.54351	0
-7.53951	0
-7.53551	0
-7.53151	0
-7.52751	0
-7.5235	0
-7.5195	0
-7.5155	0
-7.5115	0
-7.5075	0
-7.5035	0
-7.4995	0
-7.4955	0
-7.4915	0
-7.4875	0
-7.4835	0
-7.4795	0
-7.4755	0
-7.47149	0
-7.46749	0
-7.46349	0
-7.45949	0
-7.45549	0
-7.45149	0
-7.44749	0
-7.44349	0
-7.43949	0
-7.43549	0
-7.43149	0
-7.42749	0
-7.42348	0
-7.41948	0
-7.41548	0
-7.41148	0
-7.40748	0
-7.40348	0
-7.39948	0
-7.39548	0
-7.39148	0
-7.38748	0
-7.38348	0
-7.37948	0
-7.37548	0
-7.37147	0
-7.36747	0
-7.36347	0
-7.35947	0
-7.35547	0
-7.35147	0
-7.34747	0
-7.34347	0
-7.33947	0
-7.33547	0
-7.33147	0
-7.32747	0
-7.32346	0
-7.31946	0
-7.31546	0
-7.31146	0
-7.30746	0
-7.30346	0
-7.29946	0
-7.29546	0
-7.29146	0
-7.28746	0
-7.28346	0
-7.27946	0
-7.27546	0
-7.27145	0
-7.26745	0
-7.26345	0
-7.25945	0
-7.25545	0
-7.25145	0
-7.24745	0
-7.24345	0
-7.23945	0
-7.23545	0
-7.23145	0
-7.22745	0
-7.22344	0
-7.21944	0
-7.21544	0
-7.21144	0
-7.20744	0
-7.20344	0
-7.19944	0
-7.19544	0
-7.19144	0
-7.18744	0
-7.18344	0
-7.17944	0
-7.17544	0
-7.17143	0
-7.16743	0
-7.16343	0
-7.15943	0
-7.15543	0
-7.15143	0
-7.14743	0
-7.14343	0
-7.13943	0
-7.13543	0
-7.13143	0
-7.12743	0
-7.12342	0
-7.11942	0
-7.11542	0
-7.11142	0
-7.10742	0
-7.10342	0
-7.09942	0
-7.09542	0
-7.09142	0
-7.08742	0
-7.08342	0
-7.07942	0
-7.07542	0
-7.07141	0
-7.06741	0
-7.06341	0
-7.05941	0
-7.05541	0
-7.05141	0
-7.04741	0
-7.04341	0
-7.03941	0
-7.03541	0
-7.03141	0
-7.02741	0
-7.0234	0
-7.0194	0
-7.0154	0
-7.0114	0
-7.0074	0
-7.0034	0
-6.9994	0
-6.9954	0
-6.9914	0
-6.9874	0
-6.9834	0
-6.9794	0
-6.9754	0
-6.97139	0
-6.96739	0
-6.96339	0
-6.95939	0
-6.95539	0
-6.95139	0
-6.94739	0
-6.94339	0
-6.93939	0
-6.93539	0
-6.93139	0
-6.92739	0
-6.92338	0
-6.91938	0
-6.91538	0
-6.91138	0
-6.90738	0
-6.90338	0
-6.89938	0
-6.89538	0
-6.89138	0
-6.88738	0
-6.88338	0
-6.87938	0
-6.87538	0
-6.87137	0
-6.86737	0
-6.86337	0
-6.85937	0
-6.85537	0
-6.85137	0
-6.84737	0
-6.84337	0
-6.83937	0
-6.83537	0
-6.83137	0
-6.82737	0
-6.82336	0
-6.81936	0
-6.81536	0
-6.81136	0
-6.80736	0
-6.80336	0
-6.79936	0
-6.79536	0
-6.79136	0
-6.78736	0
-6.78336	0
-6.77936	0
-6.77536	0
-6.77135	0
-6.76735	0
-6.76335	0
-6.75935	0
-6.75535	0
-6.75135	0
-6.74735	0
-6.74335	0
-6.73935	0
-6.73535	0
-6.73135	0
-6.72735	0
-6.72334	0
-6.71934	0
-6.71534	0
-6.71134	0
-6.70734	0
-6.70334	0
-6.69934	0
-6.69534	0
-6.69134	0
-6.68734	0
-6.68334	0
-6.67934	0
-6.67534	0
-6.67133	0
-6.66733	0
-6.66333	0
-6.65933	0
-6.65533	0
-6.65133	0
-6.64733	0
-6.64333	0
-6.63933	0
-6.63533	0
-6.63133	0
-6.62733	0
-6.62332	0
-6.61932	0
-6.61532	0
-6.61132	0
-6.60732	0
-6.60332	0
-6.59932	0
-6.59532	0
-6.59132	0
-6.58732	0
-6.58332	0
-6.57932	0
-6.57532	0
-6.57131	0
-6.56731	0
-6.56331	0
-6.55931	0
-6.55531	0
-6.55131	0
-6.54731	0
-6.54331	0
-6.53931	0
-6.53531	0
-6.53131	0
-6.52731	0
-6.5233	0
-6.5193	0
-6.5153	0
-6.5113	0
-6.5073	0
-6.5033	0
-6.4993	0
-6.4953	0
-6.4913	0
-6.4873	0
-6.4833	0
-6.4793	0
-6.4753	0
-6.47129	0
-6.46729	0
-6.46329	0
-6.45929	0
-6.45529	0
-6.45129	0
-6.44729	0
-6.44329	0
-6.43929	0
-6.43529	0
-6.43129	0
-6.42729	0
-6.42328	0
-6.41928	0
-6.41528	0
-6.41128	0
-6.40728	0
-6.40328	0
-6.39928	0
-6.39528	0
-6.39128	0
-6.38728	0
-6.38328	0
-6.37928	0
-6.37528	0
-6.37127	0
-6.36727	0
-6.36327	0
-6.35927	0
-6.35527	0
-6.35127	0
-6.34727	0
-6.34327	0
-6.33927	0
-6.33527	0
-6.33127	0
-6.32727	0
-6.32326	0
-6.31926	0
-6.31526	0
-6.31126	0
-6.30726	0
-6.30326	0
-6.29926	0
-6.29526	0
-6.29126	0
-6.28726	0
-6.28326	0
-6.27926	0
-6.27526	0
-6.27125	0
-6.26725	0
-6.26325	0
-6.25925	0
-6.25525	0
-6.25125	0
-6.24725	0
-6.24325	0
-6.23925	0
-6.23525	0
-6.23125	0
-6.22725	0
-6.22324	0
-6.21924	0
-6.21524	0
-6.21124	0
-6.20724	0
-6.20324	0
-6.19924	0
-6.19524	0
-6.19124	0
-6.18724	0
-6.18324	0
-6.17924	0
-6.17524	0
-6.17123	0
-6.16723	0
-6.16323	0
-6.15923	0
-6.15523	0
-6.15123	0
-6.14723	0
-6.14323	0
-6.13923	0
-6.13523	0
-6.13123	0
-6.12723	0
-6.12322	0
-6.11922	0
-6.11522	0
-6.11122	0
-6.10722	0
-6.10322	0
-6.09922	0
-6.09522	0
-6.09122	0
-6.08722	0
-6.08322	0
-6.07922	0
-6.07522	0
-6.07121	0
-6.06721	0
-6.06321	0
-6.05921	0
-6.05521	0
-6.05121	0
-6.04721	0
-6.04321	0
-6.03921	0
-6.03521	0
-6.03121	0
-6.02721	0
-6.0232	0
-6.0192	0
-6.0152	0
-6.0112	0
-6.0072	0
-6.0032	0
-5.9992	0
-5.9952	0
-5.9912	0
-5.9872	0
-5.9832	0
-5.9792	0
-5.9752	0
-5.97119	0
-5.96719	0
-5.96319	0
-5.95919	0
-5.95519	0
-5.95119	0
-5.94719	0
-5.94319	0
-5.93919	0
-5.93519	0
-5.93119	0
-5.92719	0
-5.92318	0
-5.91918	0
-5.91518	0
-5.91118	0
-5.90718	0
-5.90318	0
-5.89918	0
-5.89518	0
-5.89118	0
-5.88718	0
-5.88318	0
-5.87918	0
-5.87518	0
-5.87117	0
-5.86717	0
-5.86317	0
-5.85917	0
-5.85517	0
-5.85117	0
-5.84717	0
-5.84317	0
-5.83917	0
-5.83517	0
-5.83117	0
-5.82717	0
-5.82316	0
-5.81916	0
-5.81516	0
-5.81116	0
-5.80716	0
-5.80316	0
-5.79916	0
-5.79516	0
-5.79116	0
-5.78716	0
-5.78316	0
-5.77916	0
-5.77516	0
-5.77115	0
-5.76715	0
-5.76315	0
-5.75915	0
-5.75515	0
-5.75115	0
-5.74715	0
-5.74315	0
-5.73915	0
-5.73515	0
-5.73115	0
-5.72715	0
-5.72314	0
-5.71914	0
-5.71514	0
-5.71114	0
-5.70714	0
-5.70314	0
-5.69914	0
-5.69514	0
-5.69114	0
-5.68714	0
-5.68314	0
-5.67914	0
-5.67514	0
-5.67113	0
-5.66713	0
-5.66313	0
-5.65913	0
-5.65513	0
-5.65113	0
-5.64713	0
-5.64313	0
-5.63913	0
-5.63513	0
-5.63113	0
-5.62713	0
-5.62312	0
-5.61912	0
-5.61512	0
-5.61112	0
-5.60712	0
-5.60312	0
-5.59912	0
-5.59512	0
-5.59112	0
-5.58712	0
-5.58312	0
-5.57912	0
-5.57512	0
-5.57111	0
-5.56711	0
-5.56311	0
-5.55911	0
-5.55511	0
-5.55111	0
-5.54711	0
-5.54311	0
-5.53911	0
-5.53511	0
-5.53111	0
-5.52711	0
-5.5231	0
-5.5191	0
-5.5151	0
-5.5111	0
-5.5071	0
-5.5031	0
-5.4991	0
-5.4951	0
-5.4911	0
-5.4871	0
-5.4831	0
-5.4791	0
-5.4751	0
-5.47109	0
-5.46709	0
-5.46309	0
-5.45909	0
-5.45509	0
-5.45109	0
-5.44709	0
-5.44309	0
-5.43909	0
-5.43509	0
-5.43109	0
-5.42709	0
-5.42308	0
-5.41908	0
-5.41508	0
-5.41108	0
-5.40708	0
-5.40308	0
-5.39908	0
-5.39508	0
-5.39108	0
-5.38708	0
-5.38308	0
-5.37908	0
-5.37508	0
-5.37107	0
-5.36707	0
-5.36307	0
-5.35907	0
-5.35507	0
-5.35107	0
-5.34707	0
-5.34307	0
-5.33907	0
-5.33507	0
-5.33107	0
-5.32707	0
-5.32306	0
-5.31906	0
-5.31506	0
-5.31106	0
-5.30706	0
-5.30306	0
-5.29906	0
-5.29506	0
-5.29106	0
-5.28706	0
-5.28306	0
-5.27906	0
-5.27506	0
-5.27105	0
-5.26705	0
-5.26305	0
-5.25905	0
-5.25505	0
-5.25105	0
-5.24705	0
-5.24305	0
-5.23905	0
-5.23505	0
-5.23105	0
-5.22705	0
-5.22304	0
-5.21904	0
-5.21504	0
-5.21104	0
-5.20704	0
-5.20304	0
-5.19904	0
-5.19504	0
-5.19104	0
-5.18704	0
-5.18304	0
-5.17904	0
-5.17504	0
-5.17103	0
-5.16703	0
-5.16303	0
-5.15903	0
-5.15503	0
-5.15103	0
-5.14703	0
-5.14303	0
-5.13903	0
-5.13503	0
-5.13103	0
-5.12703	0
-5.12302	0
-5.11902	0
-5.11502	0
-5.11102	0
-5.10702	0
-5.10302	0
-5.09902	0
-5.09502	0
-5.09102	0
-5.08702	0
-5.08302	0
-5.07902	0
-5.07502	0
-5.07101	0
-5.06701	0
-5.06301	0
-5.05901	0
-5.05501	0
-5.05101	0
-5.04701	0
-5.04301	0
-5.03901	0
-5.03501	0
-5.03101	0
-5.02701	0
-5.023	0
-5.019	0
-5.015	0
-5.011	0
-5.007	0
-5.003	0
-4.999	0
-4.995	0
-4.991	0
-4.987	0
-4.983	0
-4.979	0
-4.97499	0
-4.97099	0
-4.96699	0
-4.96299	0
-4.95899	0
-4.95499	0
-4.95099	0
-4.94699	0
-4.94299	0
-4.93899	0
-4.93499	0
-4.93099	0
-4.92699	0
-4.92298	0
-4.91898	0
-4.91498	0
-4.91098	0
-4.90698	0
-4.90298	0
-4.89898	0
-4.89498	0
-4.89098	0
-4.88698	0
-4.88298	0
-4.87898	0
-4.87497	0
-4.87097	0
-4.86697	0
-4.86297	0
-4.85897	0
-4.85497	0
-4.85097	0
-4.84697	0
-4.84297	0
-4.83897	0
-4.83497	0
-4.83097	0
-4.82697	0
-4.82296	0
-4.81896	0
-4.81496	0
-4.81096	0
-4.80696	0
-4.80296	0
-4.79896	0
-4.79496	0
-4.79096	0
-4.78696	0
-4.78296	0
-4.77896	0
-4.77495	0
-4.77095	0
-4.76695	0
-4.76295	0
-4.75895	0
-4.75495	0
-4.75095	0
-4.74695	0
-4.74295	0
-4.73895	0
-4.73495	0
-4.73095	0
-4.72695	0
-4.72294	0
-4.71894	0
-4.71494	0
-4.71094	0
-4.70694	0
-4.70294	0
-4.69894	0
-4.69494	0
-4.69094	0
-4.68694	0
-4.68294	0
-4.67894	0
-4.67493	0
-4.67093	0
-4.66693	0
-4.66293	0
-4.65893	0
-4.65493	0
-4.65093	0
-4.64693	0
-4.64293	0
-4.63893	0
-4.63493	0
-4.63093	0
-4.62693	0
-4.62292	0
-4.61892	0
-4.61492	0
-4.61092	0
-4.60692	0
-4.60292	0
-4.59892	0
-4.59492	0
-4.59092	0
-4.58692	0
-4.58292	0
-4.57892	0
-4.57491	0
-4.57091	0
-4.56691	0
-4.56291	0
-4.55891	0
-4.55491	0
-4.55091	0
-4.54691	0
-4.54291	0
-4.53891	0
-4.53491	0
-4.53091	0
-4.52691	0
-4.5229	0
-4.5189	0
-4.5149	0
-4.5109	0
-4.5069	0
-4.5029	0
-4.4989	0
-4.4949	0
-4.4909	0
-4.4869	0
-4.4829	0
-4.4789	0
-4.47489	0
-4.47089	0
-4.46689	0
-4.46289	0
-4.45889	0
-4.45489	0
-4.45089	0
-4.44689	0
-4.44289	0
-4.43889	0
-4.43489	0
-4.43089	0
-4.42689	0
-4.42288	0
-4.41888	0
-4.41488	0
-4.41088	0
-4.40688	0
-4.40288	0
-4.39888	0
-4.39488	0
-4.39088	0
-4.38688	0
-4.38288	0
-4.37888	0
-4.37487	0
-4.37087	0
-4.36687	0
-4.36287	0
-4.35887	0
-4.35487	0
-4.35087	0
-4.34687	0
-4.34287	0
-4.33887	0
-4.33487	0
-4.33087	0
-4.32687	0
-4.32286	0
-4.31886	0
-4.31486	0
-4.31086	0
-4.30686	0
-4.30286	0
-4.29886	0
-4.29486	0
-4.29086	0
-4.28686	0
-4.28286	0
-4.27886	0
-4.27485	0
-4.27085	0
-4.26685	0
-4.26285	0
-4.25885	0
-4.25485	0
-4.25085	0
-4.24685	0
-4.24285	0
-4.23885	0
-4.23485	0
-4.23085	0
-4.22685	0
-4.22284	0
-4.21884	0
-4.21484	0
-4.21084	0
-4.20684	0
-4.20284	0
-4.19884	0
-4.19484	0
-4.19084	0
-4.18684	0
-4.18284	0
-4.17884	0
-4.17483	0
-4.17083	0
-4.16683	0
-4.16283	0
-4.15883	0
-4.15483	0
-4.15083	0
-4.14683	0
-4.14283	0
-4.13883	0
-4.13483	0
-4.13083	0
-4.12683	0
-4.12282	0
-4.11882	0
-4.11482	0
-4.11082	0
-4.10682	0
-4.10282	0
-4.09882	0
-4.09482	0
-4.09082	0
-4.08682	0
-4.08282	0
-4.07882	0
-4.07481	0
-4.07081	0
-4.06681	0
-4.06281	0
-4.05881	0
-4.05481	0
-4.05081	0
-4.04681	0
-4.04281	0
-4.03881	0
-4.03481	0
-4.03081	0
-4.02681	0
-4.0228	0
-4.0188	0
-4.0148	0
-4.0108	0
-4.0068	0
-4.0028	0
-3.9988	0
-3.9948	0
-3.9908	0
-3.9868	0
-3.9828	0
-3.9788	0
-3.97479	0
-3.97079	0
-3.96679	0
-3.96279	0
-3.95879	0
-3.95479	0
-3.95079	0
-3.94679	0
-3.94279	0
-3.93879	0
-3.93479	0
-3.93079	0
-3.92679	0
-3.92278	0
-3.91878	0
-3.91478	0
-3.91078	0
-3.90678	0
-3.90278	0
-3.89878	0
-3.89478	0
-3.89078	0
-3.88678	0
-3.88278	0
-3.87878	0
-3.87477	0
-3.87077	0
-3.86677	0
-3.86277	0
-3.85877	0
-3.85477	0
-3.85077	0
-3.84677	0
-3.84277	0
-3.83877	0
-3.83477	0
-3.83077	0
-3.82677	0
-3.82276	0
-3.81876	0
-3.81476	0
-3.81076	0
-3.80676	0
-3.80276	0
-3.79876	0
-3.79476	0
-3.79076	0
-3.78676	0
-3.78276	0
-3.77876	0
-3.77475	0
-3.77075	0
-3.76675	0
-3.76275	0
-3.75875	0
-3.75475	0
-3.75075	0
-3.74675	0
-3.74275	0
-3.73875	0
-3.73475	0
-3.73075	0
-3.72675	0
-3.72274	0
-3.71874	0
-3.71474	0
-3.71074	0
-3.70674	0
-3.70274	0
-3.69874	0
-3.69474	0
-3.69074	0
-3.68674	0
-3.68274	0
-3.67874	0
-3.67473	0
-3.67073	0
-3.66673	0
-3.66273	0
-3.65873	0
-3.65473	0
-3.65073	0
-3.64673	0
-3.64273	0
-3.63873	0
-3.63473	0
-3.63073	0
-3.62673	0
-3.62272	0
-3.61872	0
-3.61472	0
-3.61072	0
-3.60672	0
-3.60272	0
-3.59872	0
-3.59472	0
-3.59072	0
-3.58672	0
-3.58272	0
-3.57872	0
-3.57471	0
-3.57071	0
-3.56671	0
-3.56271	0
-3.55871	0
-3.55471	0
-3.55071	0
-3.54671	0
-3.54271	0
-3.53871	0
-3.53471	0
-3.53071	0
-3.52671	0
-3.5227	0
-3.5187	0
-3.5147	0
-3.5107	0
-3.5067	0
-3.5027	0
-3.4987	0
-3.4947	0
-3.4907	0
-3.4867	0
-3.4827	0
-3.4787	0
-3.47469	0
-3.47069	0
-3.46669	0
-3.46269	0
-3.45869	0
-3.45469	0
-3.45069	0
-3.44669	0
-3.44269	0
-3.43869	0
-3.43469	0
-3.43069	0
-3.42669	0
-3.42268	0
-3.41868	0
-3.41468	0
-3.41068	0
-3.40668	0
-3.40268	0
-3.39868	0
-3.39468	0
-3.39068	0
-3.38668	0
-3.38268	0
-3.37868	0
-3.37467	0
-3.37067	0
-3.36667	0
-3.36267	0
-3.35867	0
-3.35467	0
-3.35067	0
-3.34667	0
-3.34267	0
-3.33867	0
-3.33467	0
-3.33067	0
-3.32667	0
-3.32266	0
-3.31866	0
-3.31466	0
-3.31066	0
-3.30666	0
-3.30266	0
-3.29866	0
-3.29466	0
-3.29066	0
-3.28666	0
-3.28266	0
-3.27866	0
-3.27465	0
-3.27065	0
-3.26665	0
-3.26265	0
-3.25865	0
-3.25465	0
-3.25065	0
-3.24665	0
-3.24265	0
-3.23865	0
-3.23465	0
-3.23065	0
-3.22665	0
-3.22264	0
-3.21864	0
-3.21464	0
-3.21064	0
-3.20664	0
-3.20264	0
-3.19864	0
-3.19464	0
-3.19064	0
-3.18664	0
-3.18264	0
-3.17864	0
-3.17463	0
-3.17063	0
-3.16663	0
-3.16263	0
-3.15863	0
-3.15463	0
-3.15063	0
-3.14663	0
-3.14263	0
-3.13863	0
-3.13463	0
-3.13063	0
-3.12663	0
-3.12262	0
-3.11862	0
-3.11462	0
-3.11062	0
-3.10662	0
-3.10262	0
-3.09862	0
-3.09462	0
-3.09062	0
-3.08662	0
-3.08262	0
-3.07862	0
-3.07461	0
-3.07061	0
-3.06661	0
-3.06261	0
-3.05861	0
-3.05461	0
-3.05061	0
-3.04661	0
-3.04261	0
-3.03861	0
-3.03461	0
-3.03061	0
-3.02661	0
-3.0226	0
-3.0186	0
-3.0146	0
-3.0106	0
-3.0066	0
-3.0026	0
-2.9986	0
-2.9946	0
-2.9906	0
-2.9866	0
-2.9826	0
-2.9786	0
-2.97459	0
-2.97059	0
-2.96659	0
-2.96259	0
-2.95859	0
-2.95459	0
-2.95059	0
-2.94659	0
-2.94259	0
-2.93859	0
-2.93459	0
-2.93059	0
-2.92659	0
-2.92258	0
-2.91858	0
-2.91458	0
-2.91058	0
-2.90658	0
-2.90258	0
-2.89858	0
-2.89458	0
-2.89058	0
-2.88658	0
-2.88258	0
-2.87858	0
-2.87457	0
-2.87057	0
-2.86657	0
-2.86257	4.94066e-324
-2.85857	2.47033e-322
-2.85457	1.54593e-320
-2.85057	9.51407e-319
-2.84657	5.75433e-317
-2.84257	3.4208e-315
-2.83857	1.99888e-313
-2.83457	1.14813e-311
-2.83057	6.48276e-310
-2.82657	3.59847e-308
-2.82256	1.96374e-306
-2.81856	1.05361e-304
-2.81456	5.55812e-303
-2.81056	2.88301e-301
-2.80656	1.47047e-299
-2.80256	7.37529e-298
-2.79856	3.63778e-296
-2.79456	1.7646e-294
-2.79056	8.41847e-293
-2.78656	3.95017e-291
-2.78256	1.82311e-289
-2.77856	8.27655e-288
-2.77455	3.69609e-286
-2.77055	1.62373e-284
-2.76655	7.01752e-283
-2.76255	2.98382e-281
-2.75855	1.24825e-279
-2.75455	5.13796e-278
-2.75055	2.08094e-276
-2.74655	8.29336e-275
-2.74255	3.25254e-273
-2.73855	1.25532e-271
-2.73455	4.76815e-270
-2.73055	1.78249e-268
-2.72655	6.55853e-267
-2.72254	2.37524e-265
-2.71854	8.46745e-264
-2.71454	2.97139e-262
-2.71054	1.02648e-260
-2.70654	3.49095e-259
-2.70254	1.16885e-257
-2.69854	3.85318e-256
-2.69454	1.25067e-254
-2.69054	3.99711e-253
-2.68654	1.25793e-251
-2.68254	3.8984e-250
-2.67854	1.18976e-248
-2.67453	3.57599e-247
-2.67053	1.05856e-245
-2.66653	3.08629e-244
-2.66253	8.86297e-243
-2.65853	2.50706e-241
-2.65453	6.9857e-240
-2.65053	1.91751e-238
-2.64653	5.18519e-237
-2.64253	1.38138e-235
-2.63853	3.62577e-234
-2.63453	9.37664e-233
-2.63053	2.38931e-231
-2.62653	5.99926e-230
-2.62252	1.48436e-228
-2.61852	3.61926e-227
-2.61452	8.69672e-226
-2.61052	2.05953e-224
-2.60652	4.80701e-223
-2.60252	1.10585e-221
-2.59852	2.50757e-220
-2.59452	5.60483e-219
-2.59052	1.23494e-217
-2.58652	2.68237e-216
-2.58252	5.74384e-215
-2.57852	1.2126e-213
-2.57451	2.52394e-212
-2.57051	5.17977e-211
-2.56651	1.04816e-209
-2.56251	2.09148e-208
-2.55851	4.11531e-207
-2.55451	7.9854e-206
-2.55051	1.52811e-204
-2.54651	2.88398e-203
-2.54251	5.36823e-202
-2.53851	9.85577e-201
-2.53451	1.78479e-199
-2.53051	3.18818e-198
-2.52651	5.61789e-197
-2.5225	9.76558e-196
-2.5185	1.6747e-194
-2.5145	2.8334e-193
-2.5105	4.72964e-192
-2.5065	7.78967e-191
-2.5025	1.26589e-189
-2.4985	2.02993e-188
-2.4945	3.21211e-187
-2.4905	5.01584e-186
-2.4865	7.72962e-185
-2.4825	1.17558e-183
-2.4785	1.7646e-182
-2.47449	2.61431e-181
-2.47049	3.82298e-180
-2.46649	5.51825e-179
-2.46249	7.8627e-178
-2.45849	1.10594e-176
-2.45449	1.53569e-175
-2.45049	2.10522e-174
-2.44649	2.8493e-173
-2.44249	3.80752e-172
-2.43849	5.02373e-171
-2.43449	6.545e-170
-2.43049	8.41995e-169
-2.42649	1.06966e-167
-2.42248	1.34194e-166
-2.41848	1.66262e-165
-2.41448	2.03442e-164
-2.41048	2.45864e-163
-2.40648	2.93477e-162
-2.40248	3.46015e-161
-2.39848	4.02974e-160
-2.39448	4.63592e-159
-2.39048	5.26856e-158
-2.38648	5.91508e-157
-2.38248	6.56086e-156
-2.37848	7.18967e-155
-2.37447	7.78438e-154
-2.37047	8.32767e-153
-2.36647	8.80286e-152
-2.36247	9.19483e-151
-2.35847	9.49073e-150
-2.35447	9.68077e-149
-2.35047	9.7587e-148
-2.34647	9.72215e-147
-2.34247	9.57281e-146
-2.33847	9.31622e-145
-2.33447	8.96151e-144
-2.33047	8.52082e-143
-2.32647	8.0086e-142
-2.32246	7.44089e-141
-2.31846	6.83444e-140
-2.31446	6.20594e-139
-2.31046	5.57131e-138
-2.30646	4.94502e-137
-2.30246	4.33968e-136
-2.29846	3.76567e-135
-2.29446	3.23102e-134
-2.29046	2.74137e-133
-2.28646	2.30007e-132
-2.28246	1.90844e-131
-2.27846	1.56602e-130
-2.27445	1.2709e-129
-2.27045	1.02009e-128
-2.26645	8.09841e-128
-2.26245	6.35928e-127
-2.25845	4.93947e-126
-2.25445	3.79519e-125
-2.25045	2.8846e-124
-2.24645	2.16896e-123
-2.24245	1.61342e-122
-2.23845	1.18739e-121
-2.23445	8.64577e-121
-2.23045	6.22866e-120
-2.22645	4.44e-119
-2.22244	3.13174e-118
-2.21844	2.18584e-117
-2.21444	1.50973e-116
-2.21044	1.03191e-115
-2.20644	6.98015e-115
-2.20244	4.67287e-114
-2.19844	3.0961e-113
-2.19444	2.03037e-112
-2.19044	1.31789e-111
-2.18644	8.46734e-111
-2.18244	5.38506e-110
-2.17844	3.39022e-109
-2.17443	2.11288e-108
-2.17043	1.30361e-107
-2.16643	7.96274e-107
-2.16243	4.81543e-106
-2.15843	2.88325e-105
-2.15443	1.7093e-104
-2.15043	1.00337e-103
-2.14643	5.8321e-103
-2.14243	3.35681e-102
-2.13843	1.9133e-101
-2.13443	1.07996e-100
-2.13043	6.03697e-100
-2.12643	3.34218e-99
-2.12242	1.83256e-98
-2.11842	9.95221e-98
-2.11442	5.35339e-97
-2.11042	2.85234e-96
-2.10642	1.50541e-95
-2.10242	7.8705e-95
-2.09842	4.07625e-94
-2.09442	2.09144e-93
-2.09042	1.0631e-92
-2.08642	5.35373e-92
-2.08242	2.67124e-91
-2.07842	1.32056e-90
-2.07441	6.46855e-90
-2.07041	3.1396e-89
-2.06641	1.51e-88
-2.06241	7.19661e-88
-2.05841	3.39895e-87
-2.05441	1.59089e-86
-2.05041	7.3796e-86
-2.04641	3.39262e-85
-2.04241	1.54584e-84
-2.03841	6.98124e-84
-2.03441	3.12505e-83
-2.03041	1.38661e-82
-2.02641	6.09867e-82
-2.0224	2.659e-81
-2.0184	1.14926e-80
-2.0144	4.92434e-80
-2.0104	2.09182e-79
-2.0064	8.80972e-79
-2.0024	3.67853e-78
[truncated: 3,000 more rows]
