# Supplementary material for: Nearly-incompressible transverse isotropy (NITI) of cornea elasticity: model and experiments with acoustic micro-tapping OCE
Source: Sci Rep. 2020 Jul 31;10:12983. doi: 10.1038/s41598-020-69909-9 (PMC7395720; doi:10.1038/s41598-020-69909-9)
Supplement: Supplementary file 4 — Supplementary Software. [file 41598_2020_69909_MOESM4_ESM.zip › supplementary_software_v2/onscale_point_source_curved/point_source_curved.flxinp]

c ********************************************************************
c
c Point Source Curved
c Author: John J. Pitre, Jr.
c
c Solves a propagation of an axisymmetric guided wave in a spherically curved 
c linearly elastic plate of finite thickness. The wave is generated using a 
c Gaussian-in-space and super-Gaussian-in-time excitation centered at 
c (x,z) = (0, 0). Hourglass control is applied to prevent numerical
c issues as the Poisson's ratio approaches 0.5. 
c 
c Pitre, JJ, MA Kirby, DS Li, TT Shen, RK Wang, M O'Donnell, and I Pelivanov.
c    Nearly-incompressible transverse isotropy (NITI) of cornea elasticity: 
c    model and experiments with acoustic micro-tapping OCE. Scientific Reports 
c    (2020).
c
c
c ********************************************************************


c
c Model id, title, and basic runtime settings
c
titl psc point source curved
mp omp * *
rest no


c
c Variables
c

c Geometry
symb domain_width = 0.015
symb domain_height = 0.000550
symb domain_radius = 0.0065

c Push
symb push_duration = 0.000100
symb push_amplitude = 1
symb push_offset = $push_duration / 2 * 5
symb push_width = 500
symb push_width_scale = $push_width / 250

c Materials
c cs is the shear wave speed
c cp is the longitudinal wave speed
c Setting the ratio cp/cs to 35 approximates the nearly incompressible condition
c while minimizing numerical issues.
symb density = 1000
symb cs = 4
symb cp = 35 * $cs

c Grid
c For a grid convergence study, enter elm_per_wavelength for the
c highest resolution grid - this will give the worst case estimate
c for the parameter sweep. Also, replace the symb command on that 
c line with a symbx command. This will let you enter the parameter
c sweep in the "Run on Cloud" menu. Sweep down from the highest 
c resolution to the lowest. Be careful with core hours when running
c an automated sweep. Don't run the convergence study on too large
c of a domain or too large a value of cp.
symb elm_per_wavelength = 40
symb est_wavelength_d = $push_width * 1E-6
symb est_wavelength_cT = $cs * $push_duration
symb est_wavelength = max ( $est_wavelength_d , $est_wavelength_cT )
symb grid_spacing = $est_wavelength / $elm_per_wavelength


c Output
symb tstep_max = $push_duration / 40
symb restime = $est_wavelength / 40 / $cs
symb simtime = 0.002


c
c Mesh
c

c Define grid extends in x and y
symb watr_height = $cp * $push_duration / 8
symb #keycord x 1 0.0 $domain_width
symb #keycord y 1 0.0 $domain_height $watr_height

c Get number of indices in x and y for this set of keypoints
symb #get { idx } rootmax x
symb #get { jdx } rootmax y

c Set grid indices in x and y
symb #keyindx i 1 $idx 1 $grid_spacing 1
symb #keyindx j 1 $jdx 1 $grid_spacing 1

c Get grid size
symb nx = $i$idx
symb ny = $j$jdx

c Construct grid, enforcing axisymmetric constraint
grid $nx $ny axiy

c Bend domain to simulate spherical layer
axis defn zbend cyln 0 $domain_radius 0 0 -1 0 1 0 0

c Map grid to geometry
geom keypnt $idx $jdx
geom skew stnd
geom bend zbend 0 0 0


c
c Material
c

matr
c Linear elastic material
	wvsp on
	type elas
	prop linear_elastic_matr $density $cp $cs
	hrgl linear_elastic_matr BB
	
c Water
	wvsp on 
	type elas 
	prop watr $density $cp 0 0.
	end

site
	regn linear_elastic_matr
	regn watr $i1 $nx $j2 $j3
	end

grph
	plot matr
	end
term


c
c Boundary conditions and loads
c

c Boundary conditions
boun
	side xmin symm
	side xmax absr
	side ymin free
	side ymax absr
	end


c Import time data of Gaussian
data
    hist gauss_data * supergaussian_timedata.dat $push_duration 1.0 $push_offset
	end


c Import spatial data of push
data 
	hist spatial_data * gaussian_spacedata_domain_25mm_width_250um.dat $push_width_scale $push_amplitude
	end


c Push definition
func hist gauss_data 1.0


c Push loading
do push_loop ii 1 $i$idx-1 1
symb #get { rxcrd rycrd rzcrd } crdelem $ii 1
symb #get { push_scale } histval spatial_data $rxcrd
plod
	pdef psh$ii func $push_scale
	vctr vct$ii 0 1 0
	sdef psh$ii vct$ii $ii $ii+1 1 1
	end
end$ push_loop


c
c Calculations
c
calc 
	disp
	end


c 
c process model
c 
prcs 


c
c Runtime calculations
c
symb #get { step } timestep 
symb tstep_actual = min ( $step , $tstep_max )
symb nexec = $simtime / $step 
symb nloops = $simtime / $restime
symb nexec2 = $nexec / $nloops

symb #get { tbeg } wtime

do loopi ii 1 $nloops 1 /* setting up do loop
exec $nexec2 /* run model for 'nexec2' timesteps
data
	file out psc_results$ii
	out1 tmas 1 1 1 1
	out1 xcrd
	out1 ycrd 
	out1 xcrs
	out1 ycrs
	out1 matd
	out1 mats
	out1 matp
c ---
c To export only surface data, append  * * 1 1  to these variables
	out1 xvel * * 1 1
	out1 yvel * * 1 1
c ---
	out1 pldm
	out1 pldt
	end

end$ loopi

symb #get { tend } wtime
symb trun = $tend - $tbeg


symb #get { label } jobname
symb #save '$label.symb'

stop
